# Supplementary material for: Chromosomal microarray analysis of 410 Han Chinese patients with autism spectrum disorder or unexplained intellectual disability and developmental delay
Source: NPJ Genom Med. 2022 Jan 12;7:1. doi: 10.1038/s41525-021-00271-z (PMC8755789; doi:10.1038/s41525-021-00271-z)
Supplement: Supplementary file 3 — Supplementary Data 1 [file 41525_2021_271_MOESM3_ESM.xls]

## Sheet: Sheet1
ID	Gender	Age	Diagnosis	additional phenotypes
15HD548	M	1y6m	DD/ID	cerebral palsy
15D051	F	2y1m	DD/ID	microcephalus
15D061	M	2y3m	DD/ID
15D064	F	5m3d	DD/ID
15D083	M	7m25d	DD/ID	motor developmental delay
15D159	M	5m15d	DD/ID	Optic nerve displasia
15D160	M	6m	DD
15D200	M	22m8d	DD/ID	motor developmental delay
15D220	M	3y9m	DD/ID					1
15D332	M	6m20d	DD
15D414	F	1y8m	DD/ID	motor developmental delay
15D437	F	10m10d	DD/ID	motor developmental delay
15D589	M	5m16d	DD
15D606	M	18m17d	DD
15D758	F	17m14d	DD/ID	motor developmental delay
15D759	M	2y1m	DD/ID
15D763	M	8m16d	DD/ID
15D778	M	6m29d	DD/ID
15D820	M	20m7d	DD/ID
15D827	M	8m6d	DD/ID
15D838	F	10m15d	DD/ID
15D842	M	9m20d	DD
15D881	M	2m27d	DD
15D894	M	3y9m	DD/ID	motor developmental delay
15D920	F	10m15d	DD
15D919	F	18m7d	DD
15D983	F	2y2m	DD/ID	cerebral palsy
15D982	F	2y11m	DD/ID	motor developmental delay
15D1088	M	3m2d	DD
15D1087	F	18m23d	DD/ID	motor developmental delay
15D1090	F	14m23d	DD
15D1089	M	2y1m	DD
15D1174	M	1y7m	DD
15D1173	M	2y5m	DD
15D1225	F	2y7m	DD/ID	white matter dysplasia
15D1234	F	1y	DD
15D1344	M	1y	DD/ID
15D1307	M	6m18d	DD
15D1529	M	23m15d	DD	facial dysmorphism, intellectual disability
15D1623	F	3y6m	DD
15D1646	M	2y5m	DD
15D1679	M	4m18d	DD	hypoxic-ischemic encephalopathy
15D1806	M	12m	DD
15D1896	F	4m4d	DD	cerebral dysplasia
15D1940	M	1y2m	DD
15D2004	M	9y7m	DD/ID	severe intelectual disability
15D2002	M	8m20d	DD/ID
15D2001	M	2y10m	DD
15D2021	M	7m6d	DD
15D2074	M	8m	DD/ID	motor developmental delay
15D2089	F	5m12d	DD
15D2317	M	4m5d	DD/ID
15D2316	M	3y9m	DD/ID	epilepsy
15D2340	M	3y1m	DD/ID
15D2378	M	8m12d	DD
15D2428	M	7y1m	DD/ID	epilepsy
15D2443	F	2m27d	DD	no crying
15D2462	F	3y5m	ID
15D2517	M	2y5m	DD	hearing problem
15D2529	M	3y8m	DD/ID	speechless
15D2531	M	3y2m	DD/ID	unable to talk and walk
15D2530	M	3m15d	DD	unable to hold head up, irritable
15D2557	F	1m18d	DD
15D2584	M	16m22d	DD
15D2603	M	7y10m	DD/ID	severe intellectual disability
15D2639	M	19m8d	DD
15D2687	M	2y2m	DD/ID	unable to talk and walk
15D2711	M	1m20d	DD	facial abnormalites
15D2761	F	2y	DD/ID	speech delay
15D2762	M	3y10m	DD/ID	speech delay
15D2819	F	7m1d	DD	cerebral palsy，microcephalus
15D2820	M	13m15d	DD/ID
15D2870	F	23m22d	DD
15D2880	F	3y2m	DD/ID	cerebral displasia
15D2881	F	30d	DD
15D2913	M	4y2m	DD/ID	speech delay
15D2926	M	7m8d	DD
15D2925	M	3y	DD/ID	speech delay
15D2924	M	4y4m	DD/ID
15D2928	M	4y9m	DD/ID	severe developmental delay
15D3040	F	3y3m	DD/ID
15D3094	M	4y2m	DD	speech delay, intellectual disability
15D3103	M	8y4m	DD/ID	speech delay
15D3151	F	2y6m	DD/ID
15D3174	M	11m9d	DD
15D3173	M	8d	DD	facial dysmorphism, seizures, cryptorchid, congenital heart defect
15D3196	F	3y2m	DD/ID
15D3244	F	2y8m	DD/ID
15D3271	M	3y9m	DD/ID	speech delay
15D3273	M	3y4m	DD/ID	speech delay
15D3272	M	2y4m	DD	speech delay, intellectual disability
15D3304	M	21m16d	DD
15D3321	F	2y1m	DD
15D3320	M	18d	DD
15D3494	M	25d	DD	newborn cholestasis, atresia anus
15D3500	F	21m13d	DD/ID	motor developmental delay
15D3496	M	3y8m	DD/ID
15D3547	M	7m21d	DD
15D3548	M	21m27d	DD
15D3626	F	15m16d	DD
15D3627	F	1y8m	DD
15D3668	M	2y1m	DD	facial dysmorphism
15D3751	M	2y1m	DD/ID
15D3767	M	18m5d	DD
15D3787	M	9m4d	DD
15D3844	M	2y3m	DD
15D3883	F	10m21d	DD
17D020	M	2y10m	DD
17D036	F	20m1d	DD/ID
17D085	M	13m	DD/ID
17D123	M	4m23d	DD
17D138	F	2m15d	DD	facial dysmorphism
17D151	M	3m1d	DD
17D167	F	3m26d	DD
17D166	F	2y9m	DD	seizure
17D272	M	5m9d	DD	cerebral displasia
17D432	M	8m5d	DD
17D476	M	1y	DD/ID
17D490	M	4y9m	DD/ID
17D529	F	2y3m	DD
17D593	M	5y9m	DD
17D627	M	18m7d	DD
17D673	M	8m11d	DD
17D703	F	12m10d	DD
17D710	M	4y	DD
17D738	M	3y	DD/ID
17D759	F	6y	DD
17D772	F	3y1m	DD
17D810	F	5m7d	DD
17D809	F	1d	DD
17D823	F	2y2m	DD
17D854	F	17m22d	DD
17D883	F	3y	DD
18D021	F	6y4m	DD/ID	short stature, severe intellectual disability
18D056	F	13d	DD/ID	facial dysmorphism, phrenic protrusion
18D081	F	11d	DD
18D091	F	3y11m	DD/ID	microcephalus
18D163	M	1m21d	DD
18D179	M	10m6d	DD
18D177	F	16m3d	DD/ID
18D193	M	9y11m	DD	short stature
18D252	M	8y2m	DD
16D0689	M	6y9m	DD/ID
16D0711	M	9m17d	DD
16D0723	M	8m22d	DD
16D0745	F	12m19d	DD/ID
16D0758	F	10m6d	DD/ID	facial dysmorphism
16D0761	F	1m28d	DD/ID
16D0777	F	4y	DD/ID	severe intellectual disability
16D0784	M	1m12d	DD
16D0794	F	7m6d	DD/ID	motor developmental delay
16D0809	M	6m	DD
16D0810	M	2y5m	DD/ID
16D0817	M	5y3m	DD
16D0828	M	1m6d	DD	external genital dysplasia
16D0851	M	1d	DD	esophageal atresia
16D0852	M	6m	DD
16D0853	F	26d	DD
16D0865	M	10d	DD
16D0893	F	8d	DD
16D0894	F	2y10m	DD	facial dysmorphism
16D0938	M	9d	DD
16D1000	F	9m6d	DD
16D0998	M	5y9m	DD/ID
16D0999	M	3y3m	DD
16D0997	M	11m29d	DD
16D1314	F	17m	DD	cerebral displasia
16D1355	F	10y3m	DD/ID	motor developmental delay
16D1408	F	9m11d	DD
16D1417	F	9d	DD
16D1511	F	1y	DD	facial dysmorphism
16D1524	F	10m	DD
16D1672	F	6y1m	DD/ID	speech delay
16D1721	F	4m6d	DD
16D1738	M	4m24d	DD
16D1975	M	4y8m	DD/ID
16D1990	M	11m10d	DD	unresponsive, facial dysmorphism
16D2030	M	10d	DD
16D2146	F	21m9d	DD	epilepsy, motor developmental delay
16D2165	F	17m11d	DD	irritable, short-fingered, unable to speak
16D2191	M	1y10m	DD	facial dysmorphism, speech delay
16D2195	F	12m28d	DD
16D2217	F	5m8d	DD
16D2299	M	15m18d	DD
16D2336	F	3y	DD/ID	speech delay
16D2370	F	11m21d	DD
16D2392	M	7y8m	DD/ID
16D2402	F	1d	DD	irritable, short-fingered, unable to speak,auricle deformity, dactylism, hypertonia
16D2434	M	3d	DD
16D2446	F	7m25	DD	intrauterine growth retardation
16D2469	M	8d	DD	congenital developmental abnormalities, external genital dysplasia, feeding difficulties, primary reflex weakened, scrotal hypoplasia cryptorchidism;Ventricular septal defect,
19D0055	M	7m	DD
19D0085	F	14m5d	DD	abnormal hearing, congenital heart disease, facial dysmorphism
19D0086	F	18d	DD	congenital heart defect, congenital laryngeal stridor
19D0094	F	9m26d	DD	small head circumference
19D0154	F	6m7d	DD
19D0185	F	1m22d	DD	bilateral hearing problem, valgus feet, cleft palate
19D0255	M	1d	DD	congenital heart defect
19D0262	M	12m28d	DD	congenital heart defect
19D0308	M	8y2m	DD/ID	obesity
19D0332	F	3m21d	DD	congenital developmental abnomalities, facial dysmorphism, funnel chest, horseshoe-shaped feet, hydrocephalus,hypertonia, seizures
19D0355	M	7m3d	DD	Hypothyroidism, muscle weakness in the neck and extremities, poor response, inability to open one's eyes
19D0410	M	13m28d	DD	unable to sit and climb, polycystic kidney, small head circumference, poor response, right cryptorchid, right inguinal hernia
19D0443	M	13m21d	DD	placental abruption, difficulty in feeding, varus of feet, hypotonia in legs
19D0454	M	15m21d	DD
19D0455	M	16m6d	DD
19D0534	F	13m11d	DD	facial dysmorphism
19D0552	M	17m17d	DD	left hand passes through palm, limb deformity, cannot climb
19D0558	M	5m13d	DD
19D0573	M	19m20d	DD
19D0589	F	1y11m	DD	completed developmental delay
19D0593	M	7y8m	DD	hyperactivity
19D0599	F	2d	DD
19D0604	M	7y7m	DD/ID
19D0628	F	15m28d	DD
19D0642	F	9m20d	DD
19D0652	M	2y2m	DD/ID	hypotonia,lower nasal bridge,unable to talk and walk, inability of understanding communication
19D0673	M	4y	DD/ID
19D0736	F	1y5m	DD	motor developmental delay, speech delay
19D0779	M	2y4m	DD
19D0785	F	6m26d	DD
19D0823	F	2y	DD
19D0831	M	2y5m	DD	facial dysmorphism, congenital hypertrophic pyloric stenosis
19D0840	M	14m11d	DD/ID	obesity,motor developmental delay
19D0855	M	19m1d	DD
19D0883	M	17m	DD
19D0903	M	3y3m	ID
19D0902	M	3y3m	DD/ID
19D0940	F	4y11m	DD/ID
19D0941	F	9m12d	DD	facial dysmorphism, congenital heart disease
19D0957	M	2m14d	DD
19D0969	F	1y6m	DD
19D0970	F	6d	DD	seizure, congenital hypothyroidism, facial dysmorphism
19D0982	F	12m20d	DD
19D1001	M	5m16d	DD
19D1018	F	1m23d	DD	soften laryngeal cartilage,
19D1017	M	20m17d	DD
19D1020	F	7m14d	DD	microcephalus
19D1026	F	3y2m	DD
19D1034	M	15m16d	DD
19D1048	M	23m29d	DD	severe intelectual disability
19D1057	M	3m10d	DD
19D1070	M	2y	DD
19D1091	M	19m8d	DD	speech delay, hearing problem
19D1111	M	4m25d	DD
19D1202	F	6d	DD	poor response, body shaking
19D1208	M	3m6d	DD
19D1220	F	5m15d	DD
19D1245	M	25d	DD
19D1295	F	1d	DD
19D1344	F	3y7m	DD
19D1343	M	2y9m	DD	facial dysmorphism, speech delay
19D1341	M	7m3d	DD	Epilepsy, delayed developmental indicators, congenital cataract, hypothyroidism,neonatal hypoxic encephalopathy,brain dysplasia,atrial septal defect
19D1376	F	2d	DD
H2018007	M	3y4m	DD/ID	special face, intellectual disability, speak few words
H2018088	M	12m8d	DD/ID	special face
H2018173	M	7m21d	DD	special face
H2018187	M	10m22d	DD	special face
H2018521	M	4m7d	DD	special face, nystagmus
Y1	M	4y9m	ASD
Y2	M	5y	ASD
Y3	M	4y3m	ASD
Y4	M	2y4m	ASD
Y5	M	4y7m	ASD
Y6	M	4y3m	ASD
Y7	M	2y10m	ASD
Y8	M	4y3m	ASD
Y9	M	5y8m	ASD
Y10	M	2y10m	ASD
Y11	F	4y3m	ASD
Y12	M	4y	ASD	hyperactivity
Y13	M	3y10m	ASD
Y14	F	4y	ASD
Y15	F	5y	ASD
Y16	M	5y3m	ASD
Y17	F	2y9m	ASD
Y18	M	3y3m	ASD
Y19	M	3y	ASD
Y20	M	4y	ASD	developmental delay
Y21	M	4y10m	ASD	intellectual disability, motor developmental delay, unable to speak
Y22	F	4y10m	ASD
Y23	M	4y5m	ASD	intellectual disability
Y24	M	3y10m	ASD
Y25	M	3y3m	ASD
Y26	F	2y8m	ASD
Y27	F	3y6m	ASD	intellectual disability, motor developmental delay, unable to speak
Y28	M	4y4m	ASD
Y29	M	3y3m	ASD	intellectual disability, motor developmental delay
Y30	M	3y9m	ASD	intellectual disability, motor developmental delay
Y32	M	3y9m	ASD	speech delay
Y33	F	2y	ASD
Y34	M	4y2m	ASD	speech delay
Y35	M	6y4m	ASD	intellectual disability
Y36	M	4y4m	ASD
Y37	M	2y4m	ASD	unable to speech
Y38	M	3y7m	ASD
Y39	M	3y3m	ASD
Y40	M	4y3m	ASD	intellectual disability
Y41	F	4y7m	ASD	intellectual disability
Y42	F	2y4m	ASD
Y43	M	7y5m	ASD
Y44	M	2y7m	ASD
Y45	M	3y5m	ASD	intellectual disability
Y46	M	4y5m	ASD
Y47	M	4y5m	ASD	intellectual disability
Y48	F	3y3m	ASD	intellectual disability
Y49	M	2y6m	ASD
Y50	M	4y8m	ASD
Y51	F	7y4m	ASD	intellectual disability
Y52	M	1y10m	ASD
Y54	M	7y5m	ASD
Y56	M	2y3m	ASD	intellectual disability
Y57	M	6y4m	ASD
Y58	F	2y3m	ASD	intellectual disability
Y59	F	4y5m	ASD
Y60	M	4y5m	ASD
Y62	F	3y2m	ASD
Y63	M	2y8m	ASD	intellectual disability
Y66	M	2y11m	ASD	intellectual disability
Y67	M	3y2m	ASD
Y68	M	4y4m	ASD
Y69	M	2y5m	ASD
Y70	M	4y9m	ASD
Y72	M	3y3m	ASD	intellectual disability
Y73	M	3y4m	ASD
Y76	M	3y7m	ASD	intellectual disability
Y78	M	3y3m	ASD	intellectual disability
Y79	M	5y2m	ASD
Y80	M	2y6m	ASD
Y81	M	3y8m	ASD
Y82	M	4y9m	ASD	intellectual disability
Y83	M	3y4m	ASD
Y84	M	3y11m	ASD
Y85	M	3y10m	ASD	intellectual disability
Y86	M	3y3m	ASD
Y87	M	5y2m	ASD
Y88	M	6y11m	ASD
Y89	M	2y4m	ASD
Y90	M	4y9m	ASD
Y91	M	5y8m	ASD
Y92	M	3y11m	ASD
Y93	M	5y8m	ASD
Y94	M	3y11m	ASD
Y95	M	5y2m	ASD
Y96	M	4y4m	ASD
Y98	M	2y4m	ASD
Y99	M	4y4m	ASD
Y100	M	7y	ASD
Y101	M	7y	ASD
Y102	M	3y1m	ASD
Y103	M	2y5m	ASD
Y104	M	2y5m	ASD
Y105	M	5y1m	ASD	intellectual disability
Y106	M	4y5m	ASD
Y107	M	8y2m	ASD
Y108	M	4y7m	ASD
Y109	M	7y	ASD
Y110	M	7y	ASD
Y111	M	3y1m	ASD
Y112	M	2y5m	ASD
Y113	M	5y6m	ASD
Y114	M	5y6m	ASD
Y115	M	5y1m	ASD
Y116	M	3y3m	ASD	unable to speak
Y117	M	7y	ASD
Y118	M	6y11m	ASD
Y119	M	4y7m	ASD
Y120	M	3y7m	ASD
Y121	M	6y	ASD
Y122	M	2y8m	ASD
Y123	M	6y5m	ASD
Y124	M	5y6m	ASD
F1	M	3y	ASD
F2	F	2y2m	ASD
F3	F	3y	ASD
F4	M	3y	ASD
F5	M	4y	ASD
F6	M	3y	ASD
F7	M	5y10m	ASD
F8	M	3y	ASD
F9	M	2y4m	ASD
F10	M	3y	ASD
F11	M	3y4m	ASD
F12	F	5y7m	ASD
F13	F	3y	ASD
F14	M	3y	ASD
F17	M	2y	ASD
F26	M	2y	ASD
F28	M	3y	ASD
F29	M	2y	ASD
F73	M	2y	ASD
F78	M	4y4m	ASD
F80	F	2y6m	ASD
F87	F	2y8m	ASD
F89	M	3y	ASD
F105	M	2y4m	ASD
F161	M	4y6m	ASD
A13	F	2y	ASD
A15	F	5y	ASD
A19	M	2y3m	ASD
A21	M	2y5m	ASD
A22	F	2y	ASD
C3	M	1y	ASD
C41	M	5y	ASD
C48	M	4y	ASD
C50	M	4y10m	ASD
C87	M	4y1m	ASD
C126	M	4y10m	ASD
C146	M	8y1m	ASD	hyperactivity
C159	M	5y11m	ASD
