# Supplementary material for: Chromosomal microarray analysis of 410 Han Chinese patients with autism spectrum disorder or unexplained intellectual disability and developmental delay
Source: NPJ Genom Med. 2022 Jan 12;7:1. doi: 10.1038/s41525-021-00271-z (PMC8755789; doi:10.1038/s41525-021-00271-z)
Supplement: Supplementary file 4 — Supplementary Data 2 [file 41525_2021_271_MOESM4_ESM.xlsx]

## Sheet: Sheet1
SID	chr	start	end	cnvFlag	size	Genes
19D0673	chr1	175622480	187914295	Loss	12291816	PTGS2;RASAL2;SMG7;LHX4;FAM163A;PDC;TRMT1L;MR1;TOR3A;LINC01657;RNASEL;DHX9;ZNF648;TDRD5;RGSL1;TPR;SCARNA3;BRINP2;CEP350;TOR1AIP2;NPL;TOR1AIP1;IVNS1ABP;TSEN15;SWT1;LINC01645;GS1-279B7;APOBEC4;RNF2;FAM20B;QSOX1;C1orf27;GLUL;PRG4;C1orf21;SEC16B;LOC730102;LINC01732;AXDND1;FAM129A;LINC01633;LINC01037;LINC01036;ANGPTL1;RALGPS2;ARPC5;ASTN1;NPHS2;LAMC2;HMCN1;LAMC1;TEDDM1;LINC01741;NCF2;SOAT1;RFWD2;CACNA1E…
15D1896	chr1	849467	8757848	Loss	7908382	ERRFI1;FAM213B;UBE2J2;LOC148413;MMP23B;MMP23A;SDF4;ESPN;SAMD11;PARK7;MIB2;MIR6808;LINC01714;RNF207;TMEM52;SLC35E2B;B3GALT6;CCNL2;LOC102724450;ARHGEF16;CPTP;DNAJC11;SLC45A1;FNDC10;VWA1;PER3;MIR200A;CFAP74;LOC100129534;TNFRSF25;ACOT7;WRAP73;LINC00982;RNF223;MORN1;MIR429;TP73;LINC00337;TAS1R3;MRPL20;TMEM88B;TNFRSF14;LOC115110;SSU72;CEP104;MIR4689;SKI;TNFRSF18;CHD5;PANK4;AJAP1;PLCH2;SCNN1D;ISG15;TNFR…
15D2687	chr1	849467	5364634	Loss	4515168	FAM213B;UBE2J2;LOC148413;MMP23B;MMP23A;SDF4;SAMD11;MIB2;MIR6808;TMEM52;SLC35E2B;B3GALT6;CCNL2;ARHGEF16;CPTP;FNDC10;VWA1;MIR200A;CFAP74;LOC100129534;WRAP73;LINC00982;RNF223;MORN1;MIR429;TP73;TAS1R3;MRPL20;TMEM88B;TNFRSF14;LOC115110;SSU72;CEP104;SKI;TNFRSF18;PANK4;AJAP1;PLCH2;SCNN1D;ISG15;TNFRSF4;LOC100130417;MIR4251;PERM1;CDK11A;CDK11B;MIR551A;MIR6727;PRDM16;LRRC47;CALML6;TPRG1L;TTC34;GABRD;SMIM1;…
16D0745	chr1	145792052	147418368	Gain	1626317	ACP6;LOC100505824;NBPF25P;NBPF20;PDIA3P1;NBPF13P;LINC00624;PDE4DIPP1;LOC728989;BCL9;PRKAB2;FMO5;PDZK1P1;NBPF12;NBPF11;NBPF10;GPR89B;GPR89A;CHD1L;GJA5;GJA8;RNVU1-8
16D0865	chr1	174214636	174889376	Loss	674741	GPR52;RABGAP1L
17D151	chr1	15252052	15731814	Gain	479763	FHAD1;KAZN;TMEM51-AS1;C1orf195;TMEM51
F14	chr1	235969594	236235318	Gain	265725	NID1;MIR1537;LYST
F14	chr1	156439000	156695070	Loss	256071	BCAN;ISG20L2;CRABP2;NAXE;LOC101928177;MEF2D;TTC24;GPATCH4;HAPLN2;NES;IQGAP3
15D3103	chr1	190952184	191167624	Gain	215441
15D3844	chr1	155424065	155628628	Gain	204564	ASH1L-AS1;MSTO1;ASH1L;MSTO2P
15D1529	chr1	2303547	2476034	Gain	172488	MORN1;PANK4;PLCH2;RER1;PEX10;HES5
17D490	chr1	92140609	92297825	Gain	157217	TGFBR3
16D0865	chr1	168216767	168371429	Loss	154663	TBX19;LOC100505918;MIR557
16D0894	chr1	49677181	49822294	Loss	145114	LOC101929721;AGBL4
16D1672	chr1	2702000	2830077	Gain	128078	TTC34
19D0185	chr1	21794061	21908443	Gain	114383	NBPF3;ALPL
16D1672	chr1	2272720	2386248	Gain	113529	RER1;MORN1;LOC100129534;PEX10
15D3320	chr1	46543208	46647456	Gain	104249	LOC101929626;TSPAN1;PIK3R3
15D1529	chr1	81539920	81590242	Loss	50323
Y34	chr1	46189270	46492164	Gain	302895	IPP;MAST2
Y91	chr1	76615729	76892218	Loss	276490	ST6GALNAC3
Y22	chr1	228791784	228901263	Gain	109480	RHOU
Y121	chr1	249115069	249198692	Gain	83624	ZNF692;MIR3124;SH3BP5L;ZNF672
Y11	chr1	248749194	248797213	Gain	48020	OR2T10;OR2T11
Y99	chr1	26523845	26567622	Gain	43778	CATSPER4;CEP85;LOC101928303
Y112	chr1	174220542	174259875	Loss	39334	RABGAP1L
Y82	chr1	89265631	89303226	Gain	37596	PKN2
Y54	chr1	223827187	223860762	Gain	33576	CAPN8
Y7	chr1	246070376	246091115	Loss	20740	SMYD3
15D3320	chr2	44828693	61646886	Gain	16818194	FBXO11;MIR8485;LOC101927043;LINC01793;PPP4R3B;ASB3;CALM2;CCDC88A;EML6;MIR217HG;SIX2;SIX3;MIR559;LINC01813;VRK2;ERLEC1;FSHR;LOC101805491;KIAA1841;LOC100129434;SOCS5;ACYP2;NRXN1;USP34;LINC01867;CHAC2;LINC01118;RPS27A;SNORA70B;SIX3-AS1;PPP1R21;GPR75-ASB3;CRIPT;LOC730100;LHCGR;LINC01121;LINC01122;AHSA2;TSPYL6;EFEMP1;RHOQ;KCNK12;EPAS1;LOC100506142;STON1;GPR75;MTIF2;REL;PRORSD1P;HCG2040054;GTF2A1L;MIR3…
17D810	chr2	61605124	69206237	Gain	7601114	LINC01800;LOC101927661;MIR4778;PPP3R1;AFTPH;LINC01812;MEIS1;MDH1;LINC01799;LINC01797;MEIS1-AS2;UGP2;LOC100507006;XPO1;SERTAD2;PELI1;TMEM17;B3GNT2;LGALSL;PLEK;MIR4434;COMMD1;OTX1;CCT4;LINC01873;RAB1A;LINC00309;MIR4433B;ARHGAP25;MIR4433A;LINC02245;FAM161A;SNORA70B;CEP68;LOC101927402;PROKR1;GKN2;EHBP1;FBXO48;WDR92;SPRED2;LINC01798;PNO1;USP34;APLF;CNRIP1;LOC339807;ETAA1;GKN1;MEIS1-AS3;DBIL5P2;LINC018…
17D810	chr2	69218332	76778258	Gain	7559927	ADD2;ACTG2;EVA1A;CCDC142;SEMA4F;TGFA-IT1;SPR;ALMS1;GMCL1;LINC01143;MRPL53;AUP1;DYSF;LINC01816;HK2;ALMS1P1;INO80B-WBP1;PCGF1;WDR54;SNRNP27;PAIP2B;ANKRD53;NFU1;C2orf81;SFXN5;DQX1;CD207;TGFA;CCT7;EGR4;CYP26B1;HTRA2;PCBP1;LBX2;MRPL19;SMYD5;GCFC2;TPRKB;TACR1;MTHFD2;MOGS;AAK1;LBX2-AS1;BOLA3;TTC31;POLE4;ASPRV1;GFPT1;VAX2;STAMBP;OR7E91P;RTKN;LINC01291;SLC4A5;NOTO;DCTN1;MXD1;MIR3126;INO80B;SNRPG;LOC101927…
15D3320	chr2	61690316	69214646	Gain	7524331	LINC01800;LOC101927661;MIR4778;PPP3R1;AFTPH;LINC01812;MEIS1;MDH1;LINC01799;LINC01797;MEIS1-AS2;UGP2;LOC100507006;XPO1;SERTAD2;PELI1;TMEM17;B3GNT2;LGALSL;PLEK;MIR4434;COMMD1;OTX1;CCT4;LINC01873;RAB1A;LINC00309;MIR4433B;ARHGAP25;MIR4433A;LINC02245;FAM161A;CEP68;LOC101927402;PROKR1;GKN2;EHBP1;FBXO48;WDR92;SPRED2;LINC01798;PNO1;USP34;APLF;CNRIP1;LOC339807;ETAA1;GKN1;MEIS1-AS3;DBIL5P2;LINC01828;LINC01…
16D1511	chr2	12771	6556632	Gain	6543862	SH3YL1;ACP1;ALKAL2;RPS7;SOX11;ADI1;LINC01247;ALLC;LINC01105;LINC01874;TMEM18;LINC01248;LINC01249;FAM110C;LINC01304;LINC01875;TRAPPC12;MYT1L;TSSC1;MYT1L-AS1;RNASEH1;TPO;SNTG2;MIR7158;LOC105373352;LOC105373394;LINC01939;LINC01115;LOC400940;LINC01250;LOC101060391;RNASEH1-AS1;COLEC11;DCDC2C;PXDN
15D3320	chr2	69218332	73388418	Gain	4170087	ANKRD53;ANTXR1;ADD2;NFU1;OR7E91P;SNORA36C;SFXN5;VAX2;EXOC6B;EMX1;MXD1;CD207;TGFA;MIR3126;PCYOX1;SPR;FIGLA;NAGK;CYP26B1;PCBP1-AS1;GMCL1;LINC01143;PCBP1;ATP6V1B1;MCEE;ANXA4;DYSF;LINC01816;AAK1;MPHOSPH10;ATP6V1B1-AS1;SNRPG;ZNF638;RAB11FIP5;CLEC4F;TGFA-IT1;TEX261;TIA1;SNRNP27;ASPRV1;FAM136A;GFPT1;PAIP2B;C2orf42
15D758	chr2	238810533	242783384	Loss	3972852	COPS9;HDAC4;ANO7;GAL3ST2;MTERF4;DUSP28;SNED1;MIR4269;BOK;BOK-AS1;ING5;MIR2467;CAPN10;GPR35;LOC151174;LINC01940;LOC101928111;UBE2F-SCLY;ASB1;LINC01107;TWIST2;D2HGDH;RNPEPL1;ANKMY1;ERFE;PP14571;NDUFA10;OR6B2;AQP12A;STK25;MGC16025;TRAF3IP1;SCLY;OR6B3;C2orf54;CAPN10-AS1;FARP2;KLHL30;HDLBP;RAMP1;MIR149;AQP12B;ESPNL;PER2;ILKAP;LOC200772;SEPT2;PASK;MIR4786;PPP1R7;THAP4;KIF1A;GPC1;LOC643387;MIR4441;MIR44…
17D810	chr2	60114444	61603599	Gain	1489156	MIR4432;BCL11A;LOC339803;AHSA2;C2orf74;MIR4432HG;REL;KIAA1841;PUS10;PAPOLG;USP34;PEX13;LINC01185
16D1408	chr2	111382461	112520048	Loss	1137588	MIR4435-2;MIR4435-1;BCL2L11;ACOXL-AS1;MIR4435-2HG;ACOXL;BUB1;SNORD132
15D2761	chr2	240112451	241074716	Loss	962266	LOC101928111;MIR4786;COPS9;HDAC4;NDUFA10;MIR4269;LOC150935;MIR2467;MGC16025;OR6B2;OR6B3
15D820	chr2	130525254	131461561	Gain	936308	CCDC74B;TISP43;RAB6C;SMPD4;MZT2B;TUBA3E;RAB6C-AS1;FAR2P1;FAR2P2;PLAC9P1;POTEJ;CYP4F62P;POTEF;LINC01856;POTEI;IMP4;PTPN18;LOC646743;CCDC115;CYP4F30P;CFC1B;MED15P9;CFC1
15D2761	chr2	239307975	240105544	Loss	797570	ASB1;LINC01107;HDAC4;MIR4441;TWIST2;MIR4440;TRAF3IP1;LINC01940
15D2761	chr2	241967077	242645412	Loss	678336	PPP1R7;HDLBP;FARP2;BOK-AS1;ANO7;MIR3133;MTERF4;PASK;ATG4B;STK25;BOK;DTYMK;ING5;SNED1;THAP4;SEPT2
16D1408	chr2	112562911	113115979	Loss	553069	ZC3H8;ZC3H6;MERTK;ANAPC1;FBLN7;TMEM87B
16D0828	chr2	4126891	4641479	Loss	514589
19D1001	chr2	107252879	107714710	Gain	461832	ST6GAL2
16D1205	chr2	186724071	187101398	Loss	377328	LINC01473
15D2761	chr2	241104594	241417573	Loss	312980	GPC1;MIR149;PP14571
15D2761	chr2	241588054	241880854	Loss	292801	C2orf54;AGXT;AQP12B;AQP12A;KIF1A
16D0761	chr2	17931921	18223242	Gain	291322	MSGN1;GEN1;KCNS3;SMC6
19D0903	chr2	29641115	29859680	Gain	218566	LOC105374389;ALK
15D3174	chr2	38170552	38371476	Loss	200925	CYP1B1;CYP1B1-AS1;RMDN2;RMDN2-AS1
19D0552	chr2	52759102	52945590	Loss	186489	MIR4431
19D0823	chr2	39300049	39480986	Gain	180938	CDKL4;MAP4K3;SOS1
15D3273	chr2	56645023	56820538	Loss	175516
19D0355	chr2	41276564	41447815	Loss	171252
19D1001	chr2	39312139	39480986	Gain	168848	CDKL4;MAP4K3;SOS1
15D2761	chr2	239128117	239288355	Loss	160239	LOC643387;PER2;TRAF3IP1;HES6;LOC151174
F9	chr2	131361	248302	Gain	116942	SH3YL1
F3	chr2	230581849	230696659	Gain	114811	TRIP12
15D1529	chr2	240518284	240630456	Gain	112173
17D759	chr2	50851570	50959228	Loss	107659	MIR8485;NRXN1
16D1314	chr2	126641940	126746683	Gain	104744
15D1344	chr2	211963828	212032359	Loss	68532
17D759	chr2	81788111	81855725	Loss	67615
19D0154	chr2	212351185	212416029	Loss	64845	ERBB4
16D2191	chr2	146287191	146348044	Loss	60854
F4	chr2	188294865	188355130	Loss	60266	TFPI;CALCRL
18D252	chr2	106853264	106911449	Loss	58186
15D827	chr2	51002929	51058371	Loss	55443	NRXN1
15D1529	chr2	42011160	42065135	Loss	53976
Y105	chr2	106859920	108492088	Gain	1632169	ST6GAL2;CD8B2;MIR548AU;RGPD3;RGPD4-AS1;RGPD4;GACAT1;PLGLA
Y36	chr2	78657154	79854651	Gain	1197498	LOC101927987;REG1A;REG1B;REG1CP;LOC105374820;REG3G;CTNNA2;REG3A
Y82	chr2	124886996	125363529	Gain	476534	CNTNAP5
Y72	chr2	143258712	143664703	Loss	405992	KYNU
Y82	chr2	130825680	131157859	Gain	332180	PTPN18;TUBA3E;IMP4;CCDC74B;CCDC115;SMPD4;MZT2B;POTEF;MED15P9
Y86	chr2	116534510	116675350	Gain	140841	DPP10
Y122	chr2	233204359	233306836	Gain	102478	ECEL1P2;ALPP;ALPPL2;DIS3L2
15D2870	chr3	67037902	88614744	Gain	21576843	FOXP1;EOGT;FRG2EP;FAM86DP;LINC00877;LINC00870;PPP4R2;CHMP2B;CNTN3;FRMD4B;LINC00960;MITF;EBLN2;ROBO2;SUCLG2-AS1;LINC02005;MIR1324;MIR3923;LINC00506;MIR4444-1;KBTBD8;FRG2C;GBE1;SAMMSON;MIR5688;C3orf38;CADM2;ARL6IP5;LOC101927296;FAM19A4;MIR4444-2;CADM2-AS2;FAM19A1;TMF1;VGLL3;FOXP1-AS1;SUCLG2;LOC105377146;LOC101927374;UBA3;GXYLT2;RYBP;LINC02077;MIR4272;MIR4273;GPR27;LINC02070;PDZRN3;POU1F1;LOC1053771…
19D0094	chr3	80603499	81322883	Gain	719385	LINC02027
19D1220	chr3	197006540	197356334	Gain	349795	DLG1;MIR4797;DLG1-AS1;LINC02012;LOC220729;BDH1
15D3094	chr3	197033208	197356334	Gain	323127	LINC02012;LOC220729;BDH1
A19	chr3	9824651	10082735	Gain	258085	ARPC4-TTLL3;CIDECP;TTLL3;LOC401052;CRELD1;PRRT3-AS1;PRRT3;ARPC4;JAGN1;EMC3-AS1;FANCD2;RPUSD3;EMC3;IL17RE;IL17RC;CIDEC;TADA3
15D759	chr3	34790750	35021883	Loss	231134	LOC101928135
19D1208	chr3	16408778	16553969	Loss	145192	RFTN1
15D920	chr3	20957097	21087919	Loss	130823
16D0794	chr3	59539911	59666609	Loss	126699
17D490	chr3	94676333	94771565	Loss	95233	LINC00879
16D0852	chr3	148002613	148096991	Loss	94379	LINC02046
15D759	chr3	161842146	161919287	Loss	77142
15D2584	chr3	2347813	2422344	Loss	74532	CNTN4
16D2146	chr3	144993402	145066106	Loss	72705
16D1672	chr3	177299232	177365738	Loss	66507	LINC00578
15D3094	chr3	153976277	154039778	Loss	63502	DHX36
15D3548	chr3	96655376	96714723	Loss	59348	EPHA6
16D0777	chr3	186653042	186710785	Loss	57744	ST6GAL1
15D051	chr3	8378087	8431407	Loss	53321	LMCD1-AS1
Y113	chr3	80780373	89198577	Loss	8418205	POU1F1;CHMP2B;MIR4795;CADM2-AS2;LINC02027;LINC00506;EPHA3;MIR5688;SNORA95;LINC00971;GBE1;ZNF654;VGLL3;HTR1F;C3orf38;CADM2;CGGBP1;LINC02070
Y95	chr3	5775231	6945496	Loss	1170266	GRM7-AS2;GRM7-AS3;GRM7
Y12	chr3	7221090	7525005	Loss	303916	GRM7
Y7	chr3	197037067	197335584	Gain	298518	LINC02012;BDH1
Y105	chr3	157919410	158204696	Loss	285287	RSRC1
Y26	chr3	41589671	41734693	Loss	145023	ULK4
Y17	chr3	197702301	197808998	Gain	106698	ANKRD18DP;LMLN-AS1;LMLN
Y125	chr3	197721367	197808998	Gain	87632	ANKRD18DP;LMLN-AS1;LMLN
Y83	chr3	97773515	97806999	Loss	33485	OR5AC2
19D1026	chr4	152370873	190957473	Gain	38586601	FAM160A1;FAM198B;MIR6082;CDKN2AIP;CPE;AGA;MARCH1;ANP32C;RAPGEF2;KLKB1;FBXW7-AS1;LINC01093;ASB5;RXFP1;LINC01098;TKTL2;MIR4453;MIR4454;MIR4455;ANXA2P1;ZFP42;PRIMPOL;LINC02362;MFAP3L;FGG;FGA;FGB;LINC02365;LOC441052;CTSO;CLCN3;TRIML1;ETFDH;SLC25A4;LOC100506272;KLHL2;CENPU;FAM218A;MIR4276;MIR3945HG;RBM46;TMA16;NPY1R;GK3P;TLR2;TLR3;FAT1;GUCY1B3;GPM6A;HELT;ACSL1;GRIA2;PDGFC;LOC105377590;KIAA0922;UFSP2;L…
15D3272	chr4	172060730	187089542	Gain	15028813	HELT;CLDN22;DCTD;MIR6082;HMGB2;CDKN2AIP;SLC25A4;AGA;MIR4455;TENM3;ANKRD37;GPM6A;HAND2;LOC105377590;FBXO8;SORBS2;LOC389247;HPGD;UFSP2;LOC90768;LRP2BP;SAP30;FAM149A;ASB5;LINC01099;LINC01098;PRIMPOL;SPCS3;SCRG1;LOC101928314;TRAPPC11;ING2;LINC02269;LINC02268;LINC02362;LINC02363;LINC00290;LINC02365;GALNTL6;LOC441052;PDLIM3;ENPP6;CEP44;STOX2;LINC01093;CLDN24;LOC101928551;MIR3945;HAND2-AS1;VEGFC;ACSL1;M…
19D1091	chr4	68346	9520844	Gain	9452499	FGFRL1;MAN2B2;ADD1;LOC100130872;NELFA;LINC01396;USP17L17;LINC00955;CPZ;MYL5;MIR378D1;AFAP1-AS1;TMEM175;TMED11P;ZNF141;ABCA11P;BLOC1S4;GRK4;ADRA2C;NSG1;SCARNA22;DEFB131;ZNF732;JAKMIP1;USP17L15;MIR4800;PPP2R2C;TNIP2;ABLIM2;MIR4274;FGFR3;USP17L6P;PCGF3;NKX1-1;LYAR;HGFAC;CTBP1;RNF4;WFS1;MSANTD1;RNF212;MIR943;SLBP;USP17L5;NOP14-AS1;MFSD10;NOP14;ZNF595;CTBP1-AS2;LOC101928279;TADA2B;HAUS3;MRFAP1L1;HTT-A…
15D3272	chr4	187101785	190957473	Gain	3855689	FRG1;FRG2;MTNR1A;KLKB1;LOC105379514;LINC01262;CYP4V2;LOC339975;LINC01060;ZFP42;FLJ38576;FAT1;LOC100506272;TRIML2;LINC01596;TRIML1;F11;F11-AS1
19D1343	chr4	68346	3923095	Loss	3854750	MIR943;FGFRL1;LOC105374344;SLBP;UVSSA;ADD1;SPON2;LOC100130872;NELFA;LETM1;LINC00955;ZNF876P;MFSD10;ATP5I;MYL5;NOP14;CRIPAK;ZNF595;POLN;TMEM175;CTBP1-AS2;CFAP99;TMED11P;ZNF141;NKX1-1;ABCA11P;MXD4;GRK4;DGKQ;HAUS3;FGFR3;MAEA;GAK;DOK7;MIR571;SCARNA22;ADRA2C;ZNF721;NOP14-AS1;CTBP1-AS;PIGG;MIR4800;TMEM129;MFSD7;TNIP2;SLC26A1;CPLX1;RGS12;ZFYVE28;NAT8L;IDUA;FAM193A;FAM53A;ZNF732;LOC100129917;PCGF3;C4orf4…
19D1343	chr4	4196446	5936032	Loss	1739587	OTOP1;LOC101928279;EVC;STK32B;EVC2;CRMP1;CYTL1;LINC01396;TMEM128;STX18-IT1;NSG1;LOC101928306;MSX1;LYAR;SNORD162;STX18;LINC01587;ZBTB49;MIR378D1;STX18-AS1
19D1208	chr4	68346	1263757	Loss	1195412	FGFRL1;LOC105374344;SPON2;LOC100130872;ZNF876P;ATP5I;MYL5;ZNF595;TMEM175;CTBP1-AS2;TMED11P;ZNF141;ABCA11P;DGKQ;GAK;MIR571;ZNF721;CTBP1-AS;PIGG;MFSD7;SLC26A1;CPLX1;IDUA;ZNF732;LOC100129917;PCGF3;ZNF718;PDE6B;CTBP1;RNF212
15D3496	chr4	98599685	99106290	Loss	506606	STPG2
19D1343	chr4	5942301	6435725	Gain	493425	JAKMIP1;WFS1;LOC285484;PPP2R2C
19D0736	chr4	123596271	123889231	Gain	292961	NUDT6;BBS12;IL21-AS1;CETN4P;FGF2;SPATA5
15D160	chr4	188884704	189150117	Gain	265414	ZFP42;TRIML2;TRIML1
19D1017	chr4	139174748	139391659	Loss	216912	LINC00499
15D1896	chr4	188911960	189126226	Gain	214267	ZFP42;TRIML2;TRIML1
F14	chr4	106588675	106750251	Gain	161577	INTS12;GSTCD;LOC101929529;ARHGEF38
15D2639	chr4	116768280	116906433	Gain	138154
15D2761	chr4	81949488	82070517	Gain	121030	BMP3;PRKG2
C48	chr4	125031395	125152095	Loss	120701
17D151	chr4	134824	251986	Gain	117163	ZNF876P;ZNF718
15D1529	chr4	54991732	55104637	Gain	112906	PDGFRA
16D1000	chr4	48765450	48834574	Loss	69125	OCIAD1;FRYL
A22	chr4	190130994	190188335	Loss	57342
Y39	chr4	68665727	69485979	Loss	820253	YTHDC1;TMPRSS11BNL;SYT14P1;LOC550113;UGT2B17;TMPRSS11GP;TMPRSS11A;TMPRSS11B;FTLP10;TMPRSS11D;TMPRSS11E;TMPRSS11F
Y105	chr4	87750994	88005203	Gain	254210	C4orf36;LOC100506746;SLC10A6;AFF1
Y109	chr4	366919	513414	Loss	146496	ZNF141;ZNF721;ABCA11P;PIGG
Y109	chr4	134837	279903	Loss	145067	ZNF876P;ZNF732;ZNF718
Y5	chr4	89896972	89938550	Gain	41579	FAM13A
Y104	chr4	108974664	108995759	Loss	21096	LEF1
15D3151	chr5	113577	16689794	Loss	16576218	SLC6A3;ROPN1L-AS1;ZDHHC11;UBE2QL1;MIR887;SNHG18;MARCH6;SNORD141A;MIR4458;LOC442132;FAM173B;MIR4456;MIR4457;LINC01019;LINC01018;SLC12A7;C5orf49;IRX4;MIR4277;IRX1;LINC01017;IRX2;MRPL36;AHRR;MIR4278;BRD9;SNORD123;LINC02114;LINC02116;LINC02112;ADCY2;FBXL7;LINC02212;LINC02213;CEP72;MTRR;LINC02199;CTNND2;MARCH11;PP7080;LINC02123;ICE1;LINC02102;CCDC127;SLC9A3;LINC02226;CCT5;LOC105374620;MIR6075;LOC10050…
15D3668	chr5	165471556	180719789	Gain	15248234	STK10;ERGIC1;SNORD95;FOXI1;DBN1;LINC01944;LINC01411;CTB-178M22;RANBP17;NKX2-5;LOC101928445;ZNF354A;ZNF354C;ZNF354B;BOD1;FAM153A;WWC1;FAM153C;ZFP2;SLC34A1;RARS;RMND5B;UNC5A;CREBRF;C5orf47;ZFP62;SIMC1;HK3;LINC01951;MIR103B1;COL23A1;THOC3;SMIM23;FGFR4;TSPAN17;FAM193B;KCNMB1;AACSP1;DDX41;HIGD2A;MIR378E;LINC01484;LINC01485;B4GALT7;MIR8089;LOC101927908;STC2;MIR218-2;MIR1271;FBXW11;DOCK2;CTC-338M12;MIR3…
19D0823	chr5	9539168	17134432	Loss	7595265	ROPN1L-AS1;MIR6131;SNORD141A;SNORD141B;ANKH;FAM173B;MARCH6;SNORD170;CTNND2;LOC100130744;ZNF622;MIR4637;LINC02149;MIR4454;SNHG18;ROPN1L;CCT5;DAP;MIR887;LOC285696;MARCH11;TRIO;OTULIN;SNORD123;CTD-2350J17;LINC02112;LINC02150;CMBL;SEMA5A;DNAH5;RETREG1;FBXL7;TAS2R1;LINC02212;LINC02213;FAM105A;LOC101929524;LINC01194;ANKRD33B;MYO10
17D020	chr5	175570678	177481250	Loss	1910573	MIR1271;MIR4281;NOP16;TSPAN17;ARL10;PDLIM7;PRELID1;CLTB;DBN1;LINC01574;MXD3;UIMC1;GRK6;FAM153A;FAM153C;TMED9;PRR7;SLC34A1;DOK3;ZNF346;UNC5A;LOC202181;GPRIN1;B4GALT7;PROP1;RNF44;LOC728554;SIMC1;HK3;FAF2;LOC643201;LMAN2;F12;FGFR4;FAM193B;RGS14;RAB24;DDX41;HIGD2A;CDHR2;PRR7-AS1;PFN3;SNCB;EIF4E1B;NSD1;KIAA1191
15D3500	chr5	122346676	123506785	Gain	1160110	CEP120;LINC01170;CSNK1G3;PRDM6;PPIC;LOC105379152
16D1721	chr5	75313594	75848342	Loss	534749	SV2C;IQGAP2
19D0642	chr5	6036383	6561228	Gain	524846	MED10;UBE2QL1;LINC02145
19D0642	chr5	3297901	3654690	Gain	356790	LINC01019;IRX1;LINC01017
15D2089	chr5	93479911	93828621	Loss	348711	KIAA0825
19D0599	chr5	100880199	101063497	Loss	183299
17D854	chr5	19271684	19454083	Loss	182400
16D1211	chr5	37442425	37603305	Loss	160881	WDR70
17D673	chr5	13188194	13322484	Loss	134291
15D083	chr5	120055459	120189485	Loss	134027
A13	chr5	40876452	41007848	Loss	131397	MROH2B;C7
19D0558	chr5	117205287	117318185	Loss	112899	LINC02147
17D529	chr5	119526884	119635989	Loss	109106
F29	chr5	41898882	42000856	Gain	101975	FBXO4;C5orf51
15D3040	chr5	12790856	12892204	Gain	101349	LINC01194
19D0673	chr5	132591772	132681644	Loss	89873	FSTL4
15D3627	chr5	141940921	142027682	Loss	86762	FGF1
A22	chr5	12931301	13005216	Loss	73916
Y11	chr5	60001362	60073002	Loss	71641	ELOVL7
16D2434	chr6	137300350	144705528	Loss	7405179	IL20RA;ADAT2;SF3B5;CCDC28A;IFNGR1;HECA;LOC153910;HYMAI;LOC100507477;PBOV1;LOC100130476;REPS1;MIR3145;ECT2L;PERP;ABRACL;IL22RA2;HEBP2;VTA1;AIG1;LOC100132735;PHACTR2;FUCA2;ZC2HC1B;NHSL1;TXLNB;MIR4465;MIR3668;ARFGEF3;LOC102723649;LOC103352541;LOC100507406;UTRN;OLIG3;FLJ46906;PEX3;NMBR;LTV1;GVQW2;CITED2;TNFAIP3;STX11;ADGRG6;LINC01625;HIVEP2;PHACTR2-AS1;PLAGL1;LINC01277;NHEG1
15D3151	chr6	162276232	163458717	Gain	1182486	PACRG;PRKN
19D0589	chr6	118693316	119216868	Gain	523553	CEP85L;LOC100287632;BRD7P3;PLN;ASF1A;MCM9
19D0410	chr6	134489246	134866179	Gain	376934	LOC101928304;LINC01010;LOC101928231;SGK1
15D820	chr6	158476967	158812519	Gain	335553	SERAC1;SNORA116;TULP4;GTF2H5;SYNJ2
19D1070	chr6	128801193	129034660	Loss	233468	PTPRK
16D2195	chr6	54269501	54484129	Loss	214629
C126	chr6	118614943	118785968	Gain	171026	CEP85L;SLC35F1
17D823	chr6	162912514	163069367	Loss	156854	PRKN
15D2881	chr6	153893949	154023568	Gain	129620
19D1057	chr6	137402763	137491211	Loss	88449	IL22RA2
15D2761	chr6	45220184	45297174	Loss	76991	RUNX2;SUPT3H
19D0957	chr6	162825102	162899428	Loss	74327	PRKN
15D1529	chr6	165684837	165736598	Loss	51762	C6orf118
Y26	chr6	57312757	58140442	Gain	827686	PRIM2
Y26	chr6	61886440	62585428	Gain	698989	MTRNR2L9;KHDRBS2
Y104	chr6	80113449	80354365	Gain	240917	LCA5;SH3BGRL2
Y69	chr6	80113449	80354365	Gain	240917	LCA5;SH3BGRL2
Y124	chr6	162659048	162833215	Loss	174168	PRKN
Y22	chr6	6081785	6218122	Gain	136338	F13A1;MIR7853;MIR5683
Y69	chr6	80888679	81000213	Gain	111535	BCKDHB
Y104	chr6	80888679	80997900	Gain	109222	BCKDHB
Y107	chr6	135743454	135846733	Gain	103280	LINC00271;AHI1
Y26	chr6	162664169	162740440	Loss	76272	PRKN
Y39	chr6	162659048	162722268	Loss	63221	PRKN
Y105	chr6	90455054	90489149	Loss	34096	MDN1
15D2557	chr7	67384928	85373235	Loss	17988308	LAT2;GTF2IP1;TYW1B;GTF2IP4;GTF2IP7;GSAP;FKBP6;CASTOR2;SPDYE15P;SNORA14A;ZP3;MAGI2;PCLO;SEMA3A;LOC101927356;FDPSP2;BAZ1B;TBL2;CD36;CACNA2D1;CALN1;GTF2I;PTPN12;CCDC146;RHBDD2;MIR4650-2;MIR4650-1;POM121C;SSC4D;TMEM120A;LOC100128317;SPDYE13P;LOC541473;RCC1L;MAGI2-AS2;STYXL1;VPS37D;ABHD11;RSBN1L;RPL13AP17;CLDN3;CLDN4;CCL24;CCL26;POM121;DNAJC30;GTF2IRD1;GTF2IRD2;APTR;LOC100507468;NCF1C;NCF1B;PMS2P9;TME…
19D0855	chr7	72718278	74213517	Loss	1495240	STX1A;NCF1;LAT2;LIMK1;WBSCR28;MIR4284;RFC2;FKBP6;MIR590;TRIM50;FZD9;VPS37D;ABHD11;CLIP2;BUD23;CLDN3;CLDN4;BCL7B;LOC101926943;ELN;MLXIPL;DNAJC30;GTF2IRD1;GTF2IRD2;BAZ1B;TBL2;EIF4H;GTF2I;NSUN5;ABHD11-AS1;METTL27
19D0455	chr7	72702150	74142190	Loss	1440041	STX1A;LAT2;LIMK1;WBSCR28;MIR4284;RFC2;FKBP6;MIR590;TRIM50;FZD9;VPS37D;ABHD11;CLIP2;BUD23;CLDN3;CLDN4;BCL7B;LOC101926943;ELN;MLXIPL;DNAJC30;GTF2IRD1;BAZ1B;TBL2;EIF4H;GTF2I;NSUN5;ABHD11-AS1;METTL27
19D0262	chr7	72702193	74142190	Loss	1439998	STX1A;LAT2;LIMK1;WBSCR28;MIR4284;RFC2;FKBP6;MIR590;TRIM50;FZD9;VPS37D;ABHD11;CLIP2;BUD23;CLDN3;CLDN4;BCL7B;LOC101926943;ELN;MLXIPL;DNAJC30;GTF2IRD1;BAZ1B;TBL2;EIF4H;GTF2I;NSUN5;ABHD11-AS1;METTL27
19D0831	chr7	72718278	74213517	Loss	1495240	STX1A;NCF1;LAT2;LIMK1;WBSCR28;MIR4284;RFC2;FKBP6;MIR590;TRIM50;FZD9;VPS37D;ABHD11;CLIP2;BUD23;CLDN3;CLDN4;BCL7B;LOC101926943;ELN;MLXIPL;DNAJC30;GTF2IRD1;GTF2IRD2;BAZ1B;TBL2;EIF4H;GTF2I;NSUN5;ABHD11-AS1;METTL27
15D2584	chr7	72718278	74143140	Loss	1424863	STX1A;LAT2;LIMK1;WBSCR28;MIR4284;RFC2;FKBP6;MIR590;TRIM50;FZD9;VPS37D;ABHD11;CLIP2;BUD23;CLDN3;CLDN4;BCL7B;LOC101926943;ELN;MLXIPL;DNAJC30;GTF2IRD1;BAZ1B;TBL2;EIF4H;GTF2I;NSUN5;ABHD11-AS1;METTL27
15D894	chr7	72718278	74142256	Loss	1423979	STX1A;LAT2;LIMK1;WBSCR28;MIR4284;RFC2;FKBP6;MIR590;TRIM50;FZD9;VPS37D;ABHD11;CLIP2;BUD23;CLDN3;CLDN4;BCL7B;LOC101926943;ELN;MLXIPL;DNAJC30;GTF2IRD1;BAZ1B;TBL2;EIF4H;GTF2I;NSUN5;ABHD11-AS1;METTL27
17D432	chr7	72718278	74142190	Loss	1423913	STX1A;LAT2;LIMK1;WBSCR28;MIR4284;RFC2;FKBP6;MIR590;TRIM50;FZD9;VPS37D;ABHD11;CLIP2;BUD23;CLDN3;CLDN4;BCL7B;LOC101926943;ELN;MLXIPL;DNAJC30;GTF2IRD1;BAZ1B;TBL2;EIF4H;GTF2I;NSUN5;ABHD11-AS1;METTL27
17D759	chr7	72718278	74142190	Loss	1423913	STX1A;LAT2;LIMK1;WBSCR28;MIR4284;RFC2;FKBP6;MIR590;TRIM50;FZD9;VPS37D;ABHD11;CLIP2;BUD23;CLDN3;CLDN4;BCL7B;LOC101926943;ELN;MLXIPL;DNAJC30;GTF2IRD1;BAZ1B;TBL2;EIF4H;GTF2I;NSUN5;ABHD11-AS1;METTL27
16D2191	chr7	72718278	74142190	Loss	1423913	STX1A;LAT2;LIMK1;WBSCR28;MIR4284;RFC2;FKBP6;MIR590;TRIM50;FZD9;VPS37D;ABHD11;CLIP2;BUD23;CLDN3;CLDN4;BCL7B;LOC101926943;ELN;MLXIPL;DNAJC30;GTF2IRD1;BAZ1B;TBL2;EIF4H;GTF2I;NSUN5;ABHD11-AS1;METTL27
19D0573	chr7	72718278	74142190	Loss	1423913	STX1A;LAT2;LIMK1;WBSCR28;MIR4284;RFC2;FKBP6;MIR590;TRIM50;FZD9;VPS37D;ABHD11;CLIP2;BUD23;CLDN3;CLDN4;BCL7B;LOC101926943;ELN;MLXIPL;DNAJC30;GTF2IRD1;BAZ1B;TBL2;EIF4H;GTF2I;NSUN5;ABHD11-AS1;METTL27
15D3844	chr7	72718278	74141494	Loss	1423217	STX1A;LAT2;LIMK1;WBSCR28;MIR4284;RFC2;FKBP6;MIR590;TRIM50;FZD9;VPS37D;ABHD11;CLIP2;BUD23;CLDN3;CLDN4;BCL7B;LOC101926943;ELN;MLXIPL;DNAJC30;GTF2IRD1;BAZ1B;TBL2;EIF4H;GTF2I;NSUN5;ABHD11-AS1;METTL27
16D2195	chr7	151773503	152702900	Gain	929398	KMT2C;FABP5P3;GALNT11;ACTR3B;LINC01003;XRCC2
19D0410	chr7	78966884	79656238	Gain	689355	MAGI2-AS3;MAGI2
19D0308	chr7	158782275	159083500	Gain	301226	VIPR2;LINC00689
16D1000	chr7	142198814	142432250	Loss	233437	MTRNR2L6
F161	chr7	152228725	152457803	Gain	229079	XRCC2;ACTR3B
19D1034	chr7	119093457	119260947	Loss	167491	LINC02476
C87	chr7	20503965	20671442	Loss	167478	ABCB5
15D606	chr7	142342271	142499697	Loss	157427	PRSS1;PRSS3P2;MTRNR2L6
16D0810	chr7	106897237	107036302	Loss	139066	COG5
15D1529	chr7	152829905	152959221	Gain	129317
17D772	chr7	138282466	138403958	Gain	121493	ATP6V0A4;SVOPL
F73	chr7	4289288	4408248	Gain	118961	SDK1
18D163	chr7	151701951	151820820	Gain	118870	GALNTL5;GALNT11
19D1111	chr7	147389859	147501613	Gain	111755	CNTNAP2
F8	chr7	84017568	84125237	Loss	107670
16D2336	chr7	17460907	17560359	Loss	99453	LOC101927630;KCCAT333
16D1417	chr7	1111344	1192466	Loss	81123	GPER1;C7orf50
19D0055	chr7	15502018	15575393	Loss	73376	AGMO
15D820	chr7	81050415	81123027	Loss	72613
C50	chr7	121261956	121332803	Loss	70848
15D2557	chr7	118714745	118783348	Loss	68604
19D1220	chr7	146556058	146620307	Loss	64250	CNTNAP2
19D0840	chr7	88518665	88577128	Loss	58464	ZNF804B
15D3844	chr7	110906618	110964518	Loss	57901	IMMP2L
17D673	chr7	18449437	18503934	Loss	54498	HDAC9
16D0851	chr7	46885343	46935851	Loss	50509
Y20	chr7	68256685	69087302	Loss	830618	LOC100507468;AUTS2
Y114	chr7	64594065	65004489	Loss	410425	ZNF92
Y63	chr7	102716648	102881939	Loss	165292	ARMC10;RPL19P12;NAPEPLD;DPY19L2P2
Y69	chr7	106910742	107004097	Loss	93356	COG5
Y62	chr7	941749	1018229	Gain	76481	ADAP1;COX19
Y99	chr7	99569394	99632850	Gain	63457	AZGP1;ZKSCAN1;AZGP1P1
Y90	chr7	126069942	126126039	Gain	56098	GRM8
Y93	chr7	80299651	80353596	Loss	53946	CD36
19D0085	chr8	158049	17457907	Loss	17299859	MIR5692A2;LOC392196;MFHAS1;FAM167A;MIR3674;FAM66D;FAM66E;FAM66B;FAM66A;PPP1R3B;SLC35G5;FAM90A2P;MIR5692A1;DLGAP2;LOC401442;MIR548I3;MTMR9;GS1-24F4;DEFB135;DEFB136;RP1L1;DEFB130;ZNF705B;CLN8;ARHGEF10;FAM90A10P;SPAG11B;CTSB;SPAG11A;TDH;GATA4;SNORA99;LOC102723313;KBTBD11-OT1;MIR4660;LOC286083;MIR383;ERI1;DEFB105A;PRR23D1;DEFB109P1;DEFT1P;USP17L3;MIR7160;USP17L1;USP17L7;USP17L4;USP17L8;SLC7A2;ZNF596;…
16D1314	chr8	62539950	72539369	Loss	9999420	PPP1R42;C8orf34-AS1;LINC01299;ASPH;LOC102724708;COPS5;YTHDF3;MYBL1;MIR4470;ADHFE1;TRIM55;LACTB2-AS1;CRH;LINC01603;NCOA2;CPA6;PREX2;PRDM14;SLCO5A1;LINC00251;BHLHE22;SULF1;PDE7A;RRS1;LINC01592;LOC102724623;TCF24;LOC401463;NKAIN3;TTPA;LACTB2;C8orf44;XKR9;DNAJC5B;LINC01289;MIR124-2;VCPIP1;LOC102724612;LINC00967;LOC101926892;ARFGEF1;MCMDC2;MTFR1;C8orf46;YTHDF3-AS1;ARMC1;CYP7B1;SGK3;C8orf44-SGK3;MIR124…
16D2217	chr8	158049	8729438	Loss	8571390	MCPH1;ARHGEF10;USP17L1;MYOM2;USP17L3;DEFB1;CLDN23;MFHAS1;CSMD1;ZNF596;MIR3674;FAM87A;MIR596;FAM66E;FAM66B;DEFA1B;DEFB103A;DEFB106B;DEFB104B;DEFB4B;DEFB4A;DEFA9P;SPAG11B;MIR4659A;MIR4659B;USP17L4;DEFA10P;LOC100287015;MIR548I3;DLGAP2;DEFA6;LOC401442;DEFA4;DEFA3;RPL23AP53;FBXO25;ANGPT2;DEFA5;TDRP;LOC286083;ZNF705B;ERICH1;CLN8;LOC101927752;DEFB109P1B;PRR23D1;FAM90A10P;DEFA1;DEFB106A;MIR7160;DEFB105A;…
16D2299	chr8	158049	8729438	Loss	8571390	MCPH1;ARHGEF10;USP17L1;MYOM2;USP17L3;DEFB1;CLDN23;MFHAS1;CSMD1;ZNF596;MIR3674;FAM87A;MIR596;FAM66E;FAM66B;DEFA1B;DEFB103A;DEFB106B;DEFB104B;DEFB4B;DEFB4A;DEFA9P;SPAG11B;MIR4659A;MIR4659B;USP17L4;DEFA10P;LOC100287015;MIR548I3;DLGAP2;DEFA6;LOC401442;DEFA4;DEFA3;RPL23AP53;FBXO25;ANGPT2;DEFA5;TDRP;LOC286083;ZNF705B;ERICH1;CLN8;LOC101927752;DEFB109P1B;PRR23D1;FAM90A10P;DEFA1;DEFB106A;MIR7160;DEFB105A;…
19D1091	chr8	158049	6999114	Loss	6841066	MCPH1;ARHGEF10;MYOM2;DEFB1;CSMD1;ZNF596;MIR3674;FAM87A;MIR596;DEFA1B;DEFA9P;MIR4659A;MIR4659B;DEFA10P;LOC100287015;DLGAP2;DEFA6;LOC401442;DEFA4;DEFA3;RPL23AP53;FBXO25;ANGPT2;DEFA5;TDRP;LOC286083;ERICH1;CLN8;LOC101927752;DEFA1;MIR7160;MCPH1-AS1;MIR8055;GS1-24F4;DEFA8P;KBTBD11;DEFT1P2;XKR5;LOC101927815;DEFA11P;AGPAT5;DEFT1P;LOC101928058;KBTBD11-OT1;DLGAP2-AS1
16D2217	chr8	8730554	10063338	Loss	1332785	TNKS;MSRA;PPP1R3B;MIR4660;MIR124-1;MFHAS1;ERI1;SNORD3I;LINC00599;MIR597;LOC157273;LOC101929128
16D2299	chr8	8730554	10063338	Loss	1332785	TNKS;MSRA;PPP1R3B;MIR4660;MIR124-1;MFHAS1;ERI1;SNORD3I;LINC00599;MIR597;LOC157273;LOC101929128
16D1417	chr8	51708508	52682534	Loss	974027	SNTG1;PXDNL
16D0723	chr8	60722296	61453009	Gain	730714	LINC01301;RAB2A;CA8
16D0689	chr8	54058999	54765367	Gain	706369	OPRK1;RGS20;ATP6V1H
17D854	chr8	134794711	135058307	Gain	263597	LOC101927822
15D2926	chr8	16274396	16525917	Loss	251522
15D2819	chr8	9213849	9456375	Gain	242527	TNKS
17D593	chr8	76154102	76371328	Gain	217227	CASC9;HNF4G
15D1090	chr8	13908096	14123946	Loss	215851	SGCZ
19D0454	chr8	5307364	5511554	Loss	204191
19D1220	chr8	20154060	20353761	Gain	199702
16D1672	chr8	143457466	143597138	Gain	139673	ADGRB1;TSNARE1
17D854	chr8	135075720	135213884	Gain	138165
15D1307	chr8	8326307	8447703	Loss	121397
19D0969	chr8	24087356	24204531	Gain	117176	ADAM28;LOC101929294
19D0085	chr8	122098851	122215915	Gain	117065
17D854	chr8	2347503	2450930	Gain	103428	LOC101927815
16D0723	chr8	60517416	60619168	Gain	101753
19D1048	chr8	114691829	114788621	Loss	96793
17D823	chr8	57349715	57432470	Loss	82756	PENK;LINC00968;LOC101929415
15D2881	chr8	47644478	47714684	Loss	70207
17D710	chr8	20539234	20606033	Loss	66800
15D3668	chr8	68511782	68570319	Loss	58538	CPA6
Y21	chr8	145871124	146045454	Gain	174331	RPL8;ZNF251;MIR6850;ZNF34;ARHGAP39;ZNF517
Y119	chr8	545790	693345	Gain	147556	DLGAP2;LOC401442;ERICH1
Y18	chr8	1748941	1886042	Gain	137102	ARHGEF10;MIR596;MIR3674
Y131	chr8	1755281	1886042	Gain	130762	ARHGEF10;MIR596
Y78	chr8	158062	239671	Loss	81610	ZNF596;RPL23AP53
Y11	chr8	15949977	16021468	Loss	71492	MSR1
Y83	chr8	1483184	1537921	Gain	54738	DLGAP2;DLGAP2-AS1
15D1790	chr9	203862	28047178	Gain	27843317	MIR31;SNORA30B;RIC1;MIR491;LURAP1L;IZUMO3;RLN1;RLN2;LURAP1L-AS1;PLIN2;SNORD137;IFNW1;LINGO2;IFNA13;IFNA10;IFNA17;IFNA16;IFNA14;CDKN2B;TYRP1;CDKN2A;IFNK;FLJ41200;IFNE;SNAPC3;LOC100506422;SCARNA8;KLHL9;LOC105375972;MIR4665;LOC389705;SAXO1;RFX3;FREM1;LOC101929563;KCNV2;DMRT1;DOCK8;DMRT3;VLDLR;ELAVL2;GLIS3;PUM3;MIR4474;DENND4C;MIR31HG;ADAMTSL1;LINC01241;HAUS6;INSL4;GLDC;INSL6;GLIS3-AS1;JAK2;FOCAD;TME…
16D1672	chr9	5039329	31860209	Gain	26820881	MIR31;SNORA30B;RIC1;MIR491;LURAP1L;IZUMO3;RLN1;RLN2;LURAP1L-AS1;PLIN2;SNORD137;IFNW1;LINGO2;IFNA13;IFNA10;IFNA17;IFNA16;IFNA14;CDKN2B;TYRP1;CDKN2A;IFNK;FLJ41200;IFNE;SNAPC3;LOC100506422;SCARNA8;KLHL9;LOC105375972;MIR4665;LOC389705;SAXO1;FREM1;LOC101929563;ELAVL2;PLGRKT;MIR4473;MIR4474;DENND4C;MIR31HG;ADAMTSL1;LINC01241;LINC01242;LINC01243;HAUS6;INSL4;GLDC;INSL6;JAK2;FOCAD;TMEM261;MPDZ;EQTN;IFT74;…
17D138	chr9	5340985	30199068	Gain	24858084	MIR31;SNORA30B;RIC1;MIR491;LURAP1L;IZUMO3;LURAP1L-AS1;PLIN2;SNORD137;IFNW1;LINGO2;IFNA13;IFNA10;IFNA17;IFNA16;IFNA14;CDKN2B;TYRP1;CDKN2A;IFNK;FLJ41200;IFNE;SNAPC3;LOC100506422;SCARNA8;KLHL9;LOC105375972;MIR4665;LOC389705;SAXO1;FREM1;LOC101929563;ELAVL2;PLGRKT;MIR4473;MIR4474;DENND4C;MIR31HG;ADAMTSL1;LINC01241;HAUS6;GLDC;FOCAD;TMEM261;MPDZ;EQTN;IFT74;PSIP1;HACD4;LRRC19;CD274;ERMP1;LINC01239;TTC39B…
15D1344	chr9	258492	20416840	Gain	20158349	DMRT1;DOCK8;DMRT3;C9orf92;VLDLR;GLIS3;CER1;DMRT2;KCNV2;PUM3;LURAP1L;KIAA2026;RLN1;RLN2;LINC00583;LURAP1L-AS1;SMARCA2;MLLT3;PLIN2;MIR101-2;SNORD137;CDC37L1;MPDZ;CDC37L1-AS1;ADAMTSL1;HAUS6;INSL4;GLDC;INSL6;RPS6;RFX3-AS1;GLIS3-AS1;KDM4C;MLANA;JAK2;TMEM261;VLDLR-AS1;DENND4C;PTPRD-AS1;PTPRD-AS2;TYRP1;CCDC171;RRAGA;FLJ41200;PLPP6;SLC24A2;RCL1;SH3GL2;SNAPC3;ACER2;IL33;SCARNA8;MIR4473;PDCD1LG2;SAXO1;RIC1…
15D1344	chr9	20443595	38406555	Gain	17962961	GRHPR;MIR31;SNORA30B;NDUFB6;FBXO10;LINC00950;MIR491;CA9;IZUMO3;PTENP1;MIR6851;TUSC1;IFNW1;TOMM5;LINGO2;TESK1;ANXA2P2;IFNA13;IFNA10;IFNA17;IFNA16;IFNA14;CDKN2B;AQP7;NPR2;CDKN2A;IFNK;AQP3;SPAG8;IFNE;CREB3;UBE2R2;CCIN;CCL21;FAM205C;LOC100506422;FAM205A;SPAAR;SMIM27;KLHL9;MIR4667;LINC01251;DNAJA1;KIF24;CCL19;KIAA1161;LOC101929563;ENHO;ELAVL2;GBA2;STOML2;CLTA;IFNA5;MIR4474;MIR4475;MIR31HG;EXOSC3;OR13J…
15D1790	chr9	28050679	38771774	Gain	10721096	GRHPR;NDUFB6;FBXO10;LINC00950;CA9;PTENP1;MIR6851;TOPORS;TOMM5;LINGO2;TESK1;ANXA2P2;AQP7;NPR2;AQP3;SPAG8;ANKRD18A;C9orf24;CREB3;UBE2R2;CCIN;B4GALT1;FAM205C;FAM205A;SPAAR;SMIM27;KIAA1161;MIR4667;LINC01251;DNAJA1;KIF24;RGP1;RMRP;GBA2;CLTA;POLR1E;MIR4475;EXOSC3;OR13J1;DNAI1;UBAP2;DDX58;LINC01242;LINC01243;HINT2;CCL21;ANKRD18B;B4GALT1-AS1;CCL27;NUDT2;ARHGEF39;PAX5;RPP25L;SHB;ACO1;PHF24;APTX;MELK;TMEM2…
17D167	chr9	8603609	16841515	Gain	8237907	LINC00583;LURAP1L;CER1;LURAP1L-AS1;SNORD137;MPDZ;PTPRD-AS2;TYRP1;FLJ41200;NFIB;SNAPC3;ZDHHC21;LOC105375972;PSIP1;BNC2;CCDC171;LOC389705;PTPRD-AS1;FREM1;PTPRD;TTC39B;C9orf92
16D1990	chr9	13774023	21833632	Gain	8059610	IFNA1;CER1;MIR31;SNORA30B;DENND4C;MIR491;RPS6;MIR4474;LINC00583;MIR31HG;IFNB1;PLIN2;SH3GL2;ACER2;ADAMTSL1;HAUS6;MLLT3;IFNA22P;FOCAD;IFNA13;IFNA10;IFNA17;IFNA16;IFNA14;IFNW1;RRAGA;IFNE;SLC24A2;IFNA2;SNAPC3;SCARNA8;MIR4473;ZDHHC21;MTAP;KLHL9;NFIB;IFNA8;PSIP1;HACD4;CNTLN;BNC2;CCDC171;MIR3152;LOC389705;IFNA7;IFNA6;IFNA5;IFNA4;FREM1;IFNA21;FOCAD-AS1;SAXO1;TTC39B;C9orf92
16D1990	chr9	4537821	10401908	Gain	5864088	RIC1;KIAA2026;MLANA;RLN2;MIR101-2;CDC37L1;CDC37L1-AS1;INSL4;GLDC;INSL6;KDM4C;JAK2;TMEM261;RANBP6;PTPRD-AS1;PLPP6;RCL1;IL33;PDCD1LG2;UHRF2;LOC105375972;MIR4665;TPD52L3;AK3;CD274;PLGRKT;ERMP1;PTPRD;SPATA6L;SLC1A1;RLN1
15D589	chr9	5039329	10690633	Loss	5651305	IL33;RIC1;KIAA2026;MLANA;RLN2;INSL4;GLDC;INSL6;KDM4C;JAK2;TMEM261;RANBP6;PTPRD-AS1;PTPRD-AS2;TPD52L3;PDCD1LG2;UHRF2;LOC105375972;MIR4665;CD274;PLGRKT;ERMP1;PTPRD;RLN1
17D138	chr9	203862	5302737	Gain	5098876	DMRT1;DOCK8;DMRT3;VLDLR;GLIS3;DMRT2;KCNV2;PUM3;RLN2;SMARCA2;MIR101-2;CDC37L1;CDC37L1-AS1;INSL4;INSL6;RFX3-AS1;GLIS3-AS1;C9orf66;JAK2;VLDLR-AS1;PLPP6;RCL1;AK3;RFX3;LINC01231;LINC01230;KANK1;SPATA6L;SLC1A1
15D589	chr9	203862	5037440	Loss	4833579	DMRT1;DOCK8;DMRT3;VLDLR;GLIS3;DMRT2;KCNV2;PUM3;SMARCA2;MIR101-2;CDC37L1;CDC37L1-AS1;RFX3-AS1;GLIS3-AS1;C9orf66;JAK2;VLDLR-AS1;PLPP6;RCL1;AK3;RFX3;LINC01231;LINC01230;KANK1;SPATA6L;SLC1A1
16D1672	chr9	676265	5024479	Gain	4348215	DMRT1;DMRT2;DMRT3;VLDLR;GLIS3;KCNV2;PUM3;SMARCA2;MIR101-2;CDC37L1;CDC37L1-AS1;RFX3-AS1;GLIS3-AS1;JAK2;VLDLR-AS1;PLPP6;RCL1;AK3;RFX3;LINC01231;LINC01230;KANK1;SPATA6L;SLC1A1
16D1990	chr9	203862	4526740	Gain	4322879	DMRT1;DOCK8;DMRT3;VLDLR;PUM3;GLIS3;RFX3-AS1;SLC1A1;GLIS3-AS1;DMRT2;RFX3;LINC01231;LINC01230;C9orf66;KANK1;SMARCA2;VLDLR-AS1;KCNV2
16D1672	chr9	34098110	38369957	Gain	4271848	GRHPR;FBXO10;LINC00950;CA9;TOMM5;NPR2;SPAG8;C9orf24;CREB3;FAM221B;CCIN;FAM205C;FAM205A;SPAAR;TESK1;KIAA1161;MIR4667;KIF24;RGP1;RMRP;CLTA;POLR1E;MIR4475;EXOSC3;OR13J1;DNAI1;C9orf131;UBAP1;MSMP;CCL21;GBA2;CCL27;NUDT2;ARHGEF39;PAX5;RPP25L;SHB;CNTFR;PHF24;MELK;IL11RA;HRCT1;DNAJB5-AS1;CD72;ATP8B5P;DCTN3;HINT2;SLC25A51;CCDC107;TPM2;DNAJB5;FANCG;LOC101926948;SIT1;GALT;FAM214B;CNTFR-AS1;MIR4540;FRMPD1;LO…
17D167	chr9	4486274	8534914	Gain	4048641	RIC1;KIAA2026;MLANA;RLN2;MIR101-2;CDC37L1;CDC37L1-AS1;INSL4;GLDC;INSL6;KDM4C;JAK2;TMEM261;RANBP6;PLPP6;RCL1;IL33;PDCD1LG2;UHRF2;MIR4665;TPD52L3;AK3;CD274;PLGRKT;ERMP1;PTPRD;SPATA6L;SLC1A1;RLN1
17D167	chr9	258492	4199819	Gain	3941328	DMRT1;DOCK8;DMRT3;VLDLR;PUM3;GLIS3;RFX3-AS1;GLIS3-AS1;DMRT2;RFX3;LINC01231;LINC01230;KANK1;SMARCA2;VLDLR-AS1;KCNV2
16D1990	chr9	10407805	13770115	Gain	3362311	TYRP1;FLJ41200;LURAP1L;PTPRD;LURAP1L-AS1;MPDZ;PTPRD-AS2;SNORD137
16D1672	chr9	31873011	33765862	Gain	1892852	BAG1;NDUFB6;PRSS3;PTENP1;CHMP5;TOPORS;NFX1;DDX58;APTX;MIR6851;ANXA2P2;B4GALT1;ANKRD18B;B4GALT1-AS1;SPINK4;AQP7;AQP3;SUGT1P1;ACO1;NOL6;SMIM27;LINC01251;DNAJA1;PTENP1-AS;SMU1;TAF1L;TMEM215
15D1089	chr9	83105939	83983706	Gain	877768
16D1672	chr9	38374945	38772005	Gain	397061	ALDH1B1;ANKRD18A;FAM95C;FAM201A;IGFBPL1
17D627	chr9	29231781	29604517	Loss	372737
15D1344	chr9	38408452	38771831	Gain	363380	ANKRD18A;FAM95C;FAM201A;IGFBPL1
16D1672	chr9	139053502	139360155	Gain	306654	DNLZ;DKFZP434A062;LHX3;INPP5E;PMPCA;QSOX2;SDCCAG3;CARD9;SNAPC4;SEC16A;GPSM1
16D1672	chr9	33793168	34092864	Gain	299697	UBAP2;UBE2R2;DCAF12;PRSS3;SNORD121B;SNORD121A
16D1672	chr9	139480661	139734766	Gain	254106	LINC01451;LCN15;HSPC324;LCN6;CCDC183-AS1;MIR6722;SNORA17B;SNORA17A;LCN8;EGFL7;FAM69B;SNHG7;MIR4292;AGPAT2;TMEM141;LOC100128593;RABL6;CCDC183;MIR126;LCN10
19D0883	chr9	10370142	10553473	Loss	183332	PTPRD
15D3767	chr9	31860296	32000451	Loss	140156
19D0185	chr9	21531536	21645003	Loss	113468	MIR31HG
16D0998	chr9	749493	802389	Loss	52897
Y27	chr9	140283341	141091394	Loss	808054	EHMT1;DPH7;LOC100133077;MIR602;MIR7114;LOC105376331;ENTPD8;NSMF;LOC101928932;MRPL41;EHMT1-IT1;PNPLA7;ARRDC1;ARRDC1-AS1;NOXA1;EXD3;TUBBP5;CACNA1B;LOC101928786;ZMYND19
Y3	chr9	75211603	75489295	Gain	277693	LINC01474;TMC1
Y105	chr9	18546968	18674104	Loss	127137	MIR3152;ADAMTSL1
Y123	chr9	133262821	133344238	Loss	81418	HMCN2;ASS1
Y70	chr9	826427	853225	Gain	26799	DMRT1
Y90	chr9	22446297	22472338	Loss	26042	DMRTA1
15D2711	chr10	99489233	135427143	Gain	35937911	LINC00959;GLRX3;ADD3;NDUFB8;AS-PTPRE;RPEL1;ADGRA1-AS1;HPS6;HPS1;PKD2L1;NKX2-3;HPSE2;ADAM8;SEMA4G;FAM24B-CUZD1;NHLRC2;TWNK;GPAM;BLOC1S2;CFAP58-AS1;FUOM;HIF1AN;GRK5;ADRA2A;MIR3663;MIR3158-1;MIR4297;MIR3158-2;PWWP2B;JAKMIP3;CACUL1;FAM45BP;STK32C;FAM53B-AS1;GOT1;KNDC1;ENTPD7;SORCS3;SNORA19;CALY;PPP2R2D;TDRD1;MIR3944;CRTAC1;NPS;SNORA12;LOC101927692;LDB1;ABLIM1;MGMT;SLC25A28;EDRF1-AS1;FGFR2;R3HCC1L;FAM…
15D919	chr10	100027	5780585	Loss	5680559	AKR1C6P;LOC101927762;FAM208B;IDI1;IDI2;DIP2C;LOC105376382;ASB13;CALML5;CALML3-AS1;ZMYND11;AKR1C4;UCN3;LINC00704;LINC00705;LINC00702;LINC00703;LINC00700;LINC00701;LOC105376360;LOC105376365;AKR1E2;PFKP;KLF6;IDI2-AS1;AKR1C2;PITRM1;PRR26;AKR1C3;ADARB2-AS1;NET1;MIR6078;LARP4B;MIR6072;SNORD142;MIR5699;GTPBP4;TUBAL3;PITRM1-AS1;LOC105376351;AKR1C8P;LINC00200;CALML3;ADARB2;LOC101927964;MIR7641-2;AKR1C1;WD…
15D3272	chr10	129787390	135427143	Loss	5639754	MKI67;LINC00959;FUOM;PAOX;AS-PTPRE;GLRX3;LRRC27;VENTX;CYP2E1;SPRNP1;UTF1;SPRN;CFAP46;SCART1;MIR202;MTG1;SYCE1;MIR4297;LINC01163;PWWP2B;LINC01164;LINC01167;LINC01166;LINC01168;MIR378C;MIR202HG;KNDC1;ADGRA1-AS1;JAKMIP3;DPYSL4;CALY;PPP2R2D;MIR3944;TCERG1L-AS1;EBF3;TCERG1L;MGMT;C10orf91;PRAP1;NKX6-2;BNIP3;STK32C;INPP5A;ZNF511;CTAGE7P;ADAM8;ADGRA1;ECHS1;PTPRE;TUBGCP2
15D919	chr10	5787305	11148809	Loss	5361505	FBXO18;FAM208B;CELF2;LINC00706;SFMBT2;GDI2;LINC00708;LINC00709;ANKRD16;LINC00707;ITIH2;ITIH5;ATP5C1;LOC101928272;MIR4454;LOC101928150;LINC00710;GATA3-AS1;RBM17;LOC105755953;LOC101928298;SFTA1P;SNORD129;LINP1;PRKCQ;LOC105376398;GATA3;CELF2-AS2;IL2RA;PRKCQ-AS1;TAF3;LOC399715;PFKFB3;LOC101928322;MIR3155B;KIN;MIR3155A;IL15RA
15D2711	chr10	100027	3572522	Loss	3472496	LOC101927762;IDI1;IDI2;DIP2C;ZMYND11;LINC00700;LINC00701;LOC105376360;PFKP;IDI2-AS1;PITRM1;PRR26;ADARB2-AS1;LARP4B;MIR6072;SNORD142;MIR5699;GTPBP4;PITRM1-AS1;LOC105376351;LINC00200;ADARB2;MIR7641-2;WDR37
19D0628	chr10	68394085	70079295	Gain	1685211	SIRT1;MIR7151;PBLD;POU5F1P5;ATOH7;DNAJC12;HERC4;LRRTM3;MYPN;LOC101928961;CTNNA3
15D838	chr10	32577595	33304470	Loss	726876	ITGB1;LOC101929431;EPC1;SNORA86;CCDC7;LOC102031319
19D1202	chr10	56636864	57339074	Loss	702211
17D036	chr10	132489040	133169668	Gain	680629	MIR378C;TCERG1L-AS1;TCERG1L
16D0998	chr10	5242085	5633371	Gain	391287	TUBAL3;CALML3;CALML5;CALML3-AS1;AKR1C4;UCN3;NET1
15D061	chr10	134589740	134895153	Gain	305414	INPP5A;CFAP46;LINC01167;LINC01166;LINC01168;NKX6-2
19D0982	chr10	27215828	27438284	Gain	222457	ANKRD26;FAM238C;YME1L1
16D0794	chr10	4787898	4976741	Gain	188844	AKR1C6P;AKR1E2
16D1672	chr10	134771863	134934786	Gain	162924	ADGRA1;LINC01168;ADGRA1-AS1;LINC01167;LINC01166
F8	chr10	16862218	17016337	Gain	154120	CUBN
F6	chr10	70539570	70681279	Gain	141710	CCAR1;DDX50;STOX1
19D0785	chr10	19115098	19222858	Gain	107761
15D3668	chr10	83988809	84088903	Gain	100095	NRG3;NRG3-AS1
19D0332	chr10	74226440	74309934	Loss	83495	MICU1
F3	chr10	68024502	68098567	Loss	74066	CTNNA3
Y67	chr10	68235961	68485573	Loss	249613	CTNNA3
Y82	chr10	28170597	28353751	Gain	183155	ARMC4;MPP7
Y95	chr10	68209497	68382532	Loss	173036	CTNNA3
Y39	chr10	112579908	112630857	Gain	50950	PDCD4-AS1;RBM20
Y27	chr10	11847933	11897052	Gain	49120	PROSER2-AS1;PROSER2
19D1111	chr11	120944966	134938470	Loss	13993505	OR10G7;BLID;HSPA8;MIR4697;HYLS1;LINC01395;LOC100128239;CLMP;APLP2;LOC283177;OR8G5;OR8G1;ADAMTS8;OR6M1;CCDC15;SIAE;TP53AIP1;LOC101929473;OR10S1;GSEC;ZNF202;MIR3167;KCNJ1;MIR125B1;KIRREL3;C11orf44;HEPN1;ROBO3;OR6T1;ROBO4;MIR4697HG;CDON;LOC103611081;TMEM45B;SENCR;C11orf45;MSANTD2;PATE4;PATE1;PATE3;PATE2;TBRG1;VSIG2;ST14;IGSF9B;LOC101929497;B3GAT1;LOC100507283;TIRAP;OR8G2P;NRGN;LOC646522;OPCML;CHEK1;…
16D2191	chr11	23370183	25084091	Loss	1713909	MIR8054;LUZP2
19D0903	chr11	14475675	15532592	Gain	1056918	INSC;PDE3B;PSMA1;COPB1;CALCA;CALCB;CYP2R1
17D710	chr11	81577369	81999984	Loss	422616	MIR4300;MIR4300HG
17D710	chr11	26992680	27238090	Loss	245411	BBOX1-AS1;FIBIN;BBOX1
16D2165	chr11	134192487	134415488	Gain	223002	GLB1L2;B3GAT1;LOC283177
19D0855	chr11	97425395	97632739	Loss	207345
19D1344	chr11	68014750	68211608	Gain	196859	C11orf24;LRP5
15D820	chr11	132667424	132789795	Loss	122372	OPCML
15D1529	chr11	1977504	2087027	Gain	109524	H19;HOTS;MRPL23;MIR675;MRPL23-AS1;LINC01219
16D2336	chr11	84273599	84368707	Loss	95109	DLG2
19D1208	chr11	127646077	127737076	Loss	91000
16D1408	chr11	40710263	40799035	Loss	88773	LRRC4C
16D0711	chr11	134703292	134791405	Loss	88114
F12	chr11	118085512	118154334	Loss	68823	JAML;MPZL2;MPZL3
C50	chr11	41114679	41172771	Loss	58093	LRRC4C
15D3787	chr11	80937384	80990825	Loss	53442
Y76	chr11	3363765	3541069	Gain	177305	OR7E12P;ZNF195;TSSC2;LOC101927708
Y73	chr11	117044603	117192716	Gain	148114	BACE1;CEP164;LOC100652768;PCSK7;SIDT2;RNF214;PAFAH1B2;BACE1-AS;TAGLN
Y20	chr11	55599422	55694820	Gain	95399	OR5W2;TRIM51;OR5D16
Y69	chr11	117947208	118030086	Gain	82879	SCN4B;TMPRSS4;TMPRSS4-AS1
Y58	chr11	64994180	65062545	Gain	68366	POLA2;SLC22A20
Y13	chr11	83560414	83594663	Gain	34250	DLG2
17D036	chr12	4318916	4931859	Gain	612944	AKAP3;TIGAR;CCND2;C12orf4;NDUFA9;RAD51AP1;GALNT8;CCND2-AS1;KCNA6;FGF6;LOC101929549;FGF23;DYRK4
15D758	chr12	131833159	132058529	Gain	225371	LINC02370
15D3883	chr12	102448096	102656085	Gain	207990	PMCH;WASHC3;NUP37;PARPBP
16D0761	chr12	90228290	90406047	Gain	177758	LINC02399
15D2316	chr12	131833159	132008389	Gain	175231	LINC02370
17D710	chr12	131963231	132104151	Loss	140921
17D529	chr12	12388829	12509314	Gain	120486	LRP6;MANSC1;LOH12CR2
15D758	chr12	132104403	132223284	Gain	118882	SFSWAP
15D1529	chr12	131260515	131369058	Gain	108544	RAN;STX2
Y62	chr12	82102126	82888458	Gain	786333	CCDC59;LINC02426;PPFIA2;METTL25
Y42	chr12	101398681	101846299	Gain	447619	ANO4;SLC5A8;ARL1;UTP20
Y108	chr12	20998088	21039858	Gain	41771	SLCO1B3
Y68	chr12	117383270	117406644	Loss	23375	FBXW8
Y15	chr12	18226700	18248750	Loss	22051	RERGL
15D2517	chr13	59127742	98200572	Loss	39072831	LOC101927284;PIBF1;TGDS;CLDN10;ACOD1;MIR4500HG;MIR548X2;MIR3169;BORA;LINC00382;LINC00383;LINC00380;LINC00381;GPR180;CTAGE11P;CLN5;NDFIP2-AS1;MYCBP2;BTF3P11;DCT;SLITRK6;SLITRK5;DIAPH3;TDRD3;LINC00456;KLHL1;MIR3665;KCTD12;LINC01080;DZIP1;LINC00434;FBXL3;LINC00430;LINC00355;MIR4500;LINC00433;RNF219-AS1;RNF219;LOC102723968;RBM26-AS1;LINC00333;LINC00331;GPC5-AS1;SCEL;DIAPH3-AS1;MIR92A1;LOC101927248;SL…
19D0558	chr13	59018414	59802361	Gain	783948
19D0855	chr13	87174516	87896943	Loss	722428	LINC00430
15D606	chr13	76531826	77162063	Gain	630238
16D0711	chr13	87474729	87666190	Loss	191462	LINC00430
15D2074	chr13	42979724	43157069	Gain	177346	LINC02341;TNFSF11
15D881	chr13	62651016	62743401	Loss	92386
16D0777	chr13	32152596	32205203	Loss	52608
Y7	chr13	20091266	20304605	Gain	213340	TPTE2;MPHOSPH8;PSPC1;LINC00350
Y7	chr13	21986744	22121303	Gain	134560	ZDHHC20;MICU2
Y40	chr13	20972722	21096977	Loss	124256	CRYL1;MIR4499
19D1034	chr13	24467994	24503818	Gain	35825	ANKRD20A19P;C1QTNF9B
16D1511	chr14	22950491	46545039	Gain	23594549	PCK2;TGM1;BCL2L2;LTB4R2;PPP2R3C;REM2;MHRT;HECTD1;NKX2-8;NGDN;IL25;LINC01551;JPH4;FKBP3;SFTA3;SLC25A21-AS1;GPR33;NKX2-1;MIPOL1;LOC101927045;PPP1R3E;MBIP;DHRS4;DHRS2;DHRS1;MRPL52;RALGAPA1;LOC101927178;SNORA101B;ACIN1;CDH24;PRMT5;BAZ1A;MIR3171;KLHL28;RALGAPA1P1;KHNYN;LINC02294;SNORD127;LINC02293;ABHD4;ADCY4;AKAP6;LOC100506071;AP1G2;MIR624;G2E3;MIR4503;FOXA1;GEMIN2;DHRS4L1;DHRS4L2;CLEC14A;MMP14;LINC0…
17D854	chr14	93395087	101321147	Gain	7926061	PPP4R4;GLRX5;IFI27;CLMN;GSC;LINC01550;LOC730202;ASB2;ATG2B;UBR7;CYP46A1;COX8C;MIR151B;C14orf177;DICER1-AS1;MIR3173;LINC02318;MEG3;LINC02299;SETD3;SLC25A29;LINC02292;LINC02291;TCL6;MIR4506;CCNK;HHIPL1;ITPK1;EVL;GSKIP;FAM181A-AS1;LINC00523;LINC00521;MIR6764;LINC00618;WDR25;DIGIT;SLC25A47;CCDC85C;EML1;BTBD7;MIR2392;SERPINA12;SERPINA10;SERPINA11;YY1;MOAP1;DLK1;IFI27L1;IFI27L2;UNC79;LINC02325;PRIMA1;S…
17D854	chr14	101349064	105011124	Gain	3662061	MIR1185-1;MIR1185-2;MIR889;SNORA28;TRMT61A;MIR329-2;MIR329-1;ANKRD9;SNORD114-22;SNORD114-23;SNORD114-20;SNORD114-21;SNORD114-26;MIR494;SNORD114-24;MIR496;LINC02285;SNORD114-28;SNORD114-29;SNORD114-11;MIR655;MIR654;CKB;MIR411;MIR410;MIR412;TDRD9;RTL1;MEG9;MEG8;LINC00637;MIR1193;MIR154;MIR381;MIR380;MIR382;MIR300;MIR495;MIR487B;MIR376A2;MIR541;SNORD114-27;SNORD114-25;KIF26A;EXOC3L4;XRCC3;MIR432;LIN…
16D1511	chr14	20511673	22506424	Gain	1994752	RNASE1;OR10G3;OR10G2;SALL2;ZNF219;OR4E2;LOC101929718;LINC00641;RNASE2;CCNB1IP1;NDRG2;OR11G2;RNASE4;OR6S1;SNORD9;CHD8;MIR6717;RAB2B;APEX1;OR4L1;TMEM55B;TPPP2;RPGRIP1;TMEM253;HNRNPC;METTL17;RPPH1;SUPT16H;TTC5;RNASE3;OSGEP;TEP1;KLHL33;RNASE7;RNASE6;RNASE9;RNASE8;PARP2;OR4N5;OR11H7;OR11H6;OR11H4;SLC39A2;SNORD126;LOC254028;ANG;RNASE11;RNASE10;RNASE13;RNASE12;PNP;METTL3;OR5AU1;OR4E1;OR4K17;TOX4;SNORD8;…
15D3626	chr14	57980484	58316916	Gain	336433	SLC35F4
15D061	chr14	62634688	62790716	Gain	156029
15D589	chr14	44389558	44474929	Loss	85372
17D085	chr14	91474448	91531030	Loss	56583	RPS6KA5
15D2761	chr14	36005746	36056796	Loss	51051	INSM2;RALGAPA1;RALGAPA1P1
Y6	chr14	104624914	105260075	Gain	635162	INF2;SIVA1;KIF26A;LINC02280;AKT1;TMEM179;ADSSL1;C14orf144;C14orf180;MIR4710
Y109	chr14	57984285	58313710	Gain	329426	SLC35F4
Y99	chr14	94563193	94585064	Gain	21872	IFI27;IFI27L1
15D3321	chr15	22770422	32444261	Gain	9673840	NIPA2;NIPA1;CHRFAM7A;OTUD7A;SNORD116-9;SNORD116-8;SNORD116-5;SNORD116-4;SNORD116-7;SNORD116-6;SNORD116-1;SNORD116-3;SNORD116-2;SNORD109A;SNORD109B;PWRN4;GOLGA8IP;PWRN1;PWRN2;PWRN3;GOLGA6L22;SNORD115-40;LOC283710;OCA2;MIR4509-2;MIR4509-3;SNORD115-46;MIR4508;GOLGA8T;APBA2;SNORD115-34;GOLGA8S;GOLGA8R;GOLGA8M;MAGEL2;IPW;ULK4P2;GOLGA8J;GOLGA8G;GOLGA8F;LINC02352;SNORD115-6;SNORD116-18;GABRG3;SNORD115-3…
19D0940	chr15	22770422	28823722	Gain	6053301	NIPA2;NIPA1;SNORD116-9;SNORD116-8;SNORD116-5;SNORD116-4;SNORD116-7;SNORD116-6;SNORD116-1;SNORD116-3;SNORD116-2;SNORD109A;SNORD109B;PWRN4;GOLGA8IP;PWRN1;PWRN2;PWRN3;GOLGA6L22;SNORD115-40;OCA2;MIR4509-2;MIR4509-3;SNORD115-46;MIR4508;SNORD115-34;GOLGA8S;MAGEL2;IPW;GOLGA8G;GOLGA8F;SNORD115-6;SNORD116-18;GABRG3;SNORD115-3;SNORD115-31;SNORD64;SNORD115-18;SNORD115-19;SNORD115-14;SNORD115-15;SNORD115-16;…
19D1034	chr15	22770422	28823722	Gain	6053301	NIPA2;NIPA1;SNORD116-9;SNORD116-8;SNORD116-5;SNORD116-4;SNORD116-7;SNORD116-6;SNORD116-1;SNORD116-3;SNORD116-2;SNORD109A;SNORD109B;PWRN4;GOLGA8IP;PWRN1;PWRN2;PWRN3;GOLGA6L22;SNORD115-40;OCA2;MIR4509-2;MIR4509-3;SNORD115-46;MIR4508;SNORD115-34;GOLGA8S;MAGEL2;IPW;GOLGA8G;GOLGA8F;SNORD115-6;SNORD116-18;GABRG3;SNORD115-3;SNORD115-31;SNORD64;SNORD115-18;SNORD115-19;SNORD115-14;SNORD115-15;SNORD115-16;…
15D2443	chr15	23286491	29031741	Loss	5745251	SNORD116-9;SNORD116-8;SNORD116-5;SNORD116-4;SNORD116-7;SNORD116-6;SNORD116-1;SNORD116-3;SNORD116-2;SNORD109A;SNORD109B;PWRN4;PWRN1;PWRN2;PWRN3;GOLGA6L22;SNORD115-40;OCA2;MIR4509-2;MIR4509-3;SNORD115-46;MIR4508;SNORD115-34;GOLGA8S;GOLGA8M;MAGEL2;IPW;GOLGA8G;GOLGA8F;SNORD115-6;SNORD116-18;GABRG3;SNORD115-3;SNORD115-31;SNORD64;SNORD115-18;SNORD115-19;SNORD115-14;SNORD115-15;SNORD115-16;SNORD115-17;S…
16D0938	chr15	23286572	28545355	Loss	5258784	SNORD116-9;SNORD116-8;SNORD116-5;SNORD116-4;SNORD116-7;SNORD116-6;SNORD116-1;SNORD116-3;SNORD116-2;SNORD109A;SNORD109B;PWRN4;PWRN1;PWRN2;PWRN3;GOLGA6L22;SNORD115-40;OCA2;SNORD115-46;MIR4508;SNORD115-34;GOLGA8S;MAGEL2;IPW;SNORD115-6;SNORD116-18;GABRG3;SNORD115-3;SNORD115-31;SNORD64;SNORD115-18;SNORD115-19;SNORD115-14;SNORD115-15;SNORD115-16;SNORD115-17;SNORD115-10;SNORD115-11;SNORD115-12;SNORD115-…
17D036	chr15	23288375	28527734	Loss	5239360	SNORD116-9;SNORD116-8;SNORD116-5;SNORD116-4;SNORD116-7;SNORD116-6;SNORD116-1;SNORD116-3;SNORD116-2;SNORD109A;SNORD109B;PWRN4;PWRN1;PWRN2;PWRN3;GOLGA6L22;SNORD115-40;OCA2;SNORD115-46;MIR4508;SNORD115-34;GOLGA8S;MAGEL2;IPW;SNORD115-6;SNORD116-18;GABRG3;SNORD115-3;SNORD115-31;SNORD64;SNORD115-18;SNORD115-19;SNORD115-14;SNORD115-15;SNORD115-16;SNORD115-17;SNORD115-10;SNORD115-11;SNORD115-12;SNORD115-…
17D166	chr15	23615768	28545355	gain	4929588	SNORD116-9;SNORD116-8;SNORD116-5;SNORD116-4;SNORD116-7;SNORD116-6;SNORD116-1;SNORD116-3;SNORD116-2;SNORD109A;SNORD109B;PWRN4;PWRN1;PWRN2;PWRN3;GOLGA6L22;SNORD115-40;OCA2;SNORD115-46;MIR4508;SNORD115-34;GOLGA8S;MAGEL2;IPW;SNORD115-6;SNORD116-18;GABRG3;SNORD115-3;SNORD115-31;SNORD64;SNORD115-18;SNORD115-19;SNORD115-14;SNORD115-15;SNORD115-16;SNORD115-17;SNORD115-10;SNORD115-11;SNORD115-12;SNORD115-…
19D1034	chr15	28958780	32011459	Gain	3052680	LOC100289656;WHAMMP2;ARHGAP11B;ULK4P3;LOC100130111;FAM189A1;CHRFAM7A;KLF13;HERC2P10;LINC02249;TRPM1;GOLGA8H;LOC100288203;OTUD7A;LOC100288637;MTMR10;DNM1P50;NSMCE3;FAN1;LOC283710;TJP1;APBA2;GOLGA8T;MIR211;GOLGA8R;GOLGA6L7P;PDCD6IPP2;ULK4P1;ULK4P2;GOLGA8J;LINC02352
19D1026	chr15	99294821	102317937	Loss	3023117	SYNM;PCSK6;DNM1P46;CHSY1;PRKXP1;LRRK1;TM2D3;ADAMTS17;LOC100507472;MIR4714;TARSL2;SPATA41;LRRC28;CERS3;SELENOS;LYSMD4;LINS1;SNRPA1;LOC400464;ALDH1A3;TTC23;IGF1R;LOC101927751;HSP90B2P;LUNAR1;PGPEP1L;PCSK6-AS1;CERS3-AS1;LOC102723335;ASB7;MEF2A;LOC100128108
15D1087	chr15	96898166	99459796	Loss	2561631	IGF1R;FAM169B;IRAIN;ARRDC4;SPATA8;LINC02351;LINC00923;MIR4714;SPATA8-AS1;LOC101927310;LINC02251;LINC01582;LINC02254
18D193	chr15	54162044	54911459	Gain	749416	UNC13C
19D0883	chr15	43086830	43688916	Gain	602087	LCMT2;TMEM62;TGM7;CCNDBP1;EPB42;ADAL;ZSCAN29;TTBK2;UBR1;TUBGCP4;TGM5
16D1209	chr15	50624600	51176836	Gain	552237	USP8;GABPB1;FLJ10038;GABPB1-AS1;USP50;SPPL2A;TRPM7;MIR4712
19D0883	chr15	92665728	93119022	Gain	453295	C15orf32;LINC00930;SLCO3A1;ST8SIA2;LOC104613533
15D1087	chr15	99467708	99904383	Loss	436676	IGF1R;SYNM;HSP90B2P;LUNAR1;PGPEP1L;LRRC28;TTC23
18D021	chr15	101876717	102224601	Gain	347885	TARSL2;TM2D3;PCSK6;PCSK6-AS1
15D437	chr15	28051452	28385529	Gain	334078	HERC2;OCA2
15D3584	chr15	37655047	37936599	Loss	281553
19D0455	chr15	59548475	59634093	Loss	85619	MYO1E
19D1111	chr15	53744422	53825031	Loss	80610	WDR72
15D2001	chr15	88031864	88095017	Loss	63154
19D0185	chr15	58526230	58584947	Loss	58718
Y80	chr15	72963285	75544834	Loss	2581550	C15orf59-AS1;UBL7;RPP25;C15orf59;PPCDC;HCN4;C15orf39;EDC3;REC114;MPI;FAM219B;COX5A;LOXL1;MIR4513;CYP11A1;NPTN;CSK;TBC1D21;NEO1;CCDC33;PML;LOC105376731;ULK3;SCAMP5;SCAMP2;ADPGK;LOXL1-AS1;STRA6;MIR6881;MIR6882;LOC729739;ARID3B;ADPGK-AS1;GOLGA6A;SEMA7A;LOC283731;CYP1A1;CYP1A2;NPTN-IT1;CPLX3;HIGD2B;CD276;BBS4;STOML1;ISLR2;LMAN1L;CLK3;UBL7-AS1;ISLR
Y96	chr15	28953496	30668584	Gain	1715089	GOLGA6L7P;LOC100289656;TJP1;APBA2;GOLGA8T;GOLGA8J;GOLGA8M;PDCD6IPP2;WHAMMP2;NSMCE3;CHRFAM7A;ULK4P3;LOC100130111;FAM189A1;LINC02249
Y90	chr15	32008985	32444196	Gain	435212	OTUD7A;CHRNA7
Y52	chr15	22681076	23095411	Gain	414336	GOLGA8DP;CYFIP1;NIPA2;NIPA1;GOLGA6L1;LOC283683;GOLGA6L22;TUBGCP5
15D589	chr16	70486586	89797653	Gain	19311068	TRAPPC2L;LOC100287036;LOC101928659;ZFPM1;IST1;LOC101928682;ATP2C2;ADAD2;TAT;LOC101928446;FENDRR;VPS9D1;PKD1L2;PKD1L3;ZCCHC14;ZFP1;COTL1;HSDL1;GSE1;FOXF1;MARVELD3;CNTNAP4;ZC3H18;VAC14;NECAB2;LINC00304;LOC101928557;CENPN;LINC02181;SLC38A8;COG4;DYNLRB2;FAM92B;TERF2IP;RPL13;SNAI3;VPS9D1-AS1;HSD17B2;MLYCD;LINC01081;GLG1;TAT-AS1;MBTPS1;FA2H;WDR59;C16orf95;ZNF276;ZNF778;MAF;ATMIN;SLC22A31;LINC02189;DHOD…
19D1208	chr16	87484192	89772750	Gain	2288559	TRAPPC2L;MIR6775;LOC100287036;CDH15;ZCCHC14;CPNE7;ZFPM1;LOC100129697;LOC339059;JPH3;SPG7;KLHDC4;SNORD68;ANKRD11;CDK10;PABPN1L;CDT1;CBFA2T3;DPEP1;CTU2;LINC02182;ZC3H18;LOC102724467;LOC400553;MIR5189;CA5A;SLC7A5;MIR4722;BANP;IL17C;SPATA2L;PIEZO1;ACSF3;GALNS;LOC101927793;SPATA33;APRT;CYBA;MVD;RPL13;SNAI3;CHMP1A;LINC02138;LOC105371414;RNF166;LOC101927817;SLC22A31;LOC100289580;LOC101928737;ZNF469;LINC…
16D1990	chr16	88756812	89772750	Gain	1015939	TRAPPC2L;CDH15;PABPN1L;CPNE7;LOC100129697;LOC339059;SPG7;SNORD68;ANKRD11;CDK10;LOC100287036;CDT1;CBFA2T3;DPEP1;CTU2;LINC00304;MIR4722;SPATA2L;PIEZO1;ACSF3;GALNS;LOC101927793;SPATA33;APRT;RPL13;CHMP1A;LINC02138;LOC105371414;RNF166;LOC101927817;SLC22A31;LOC100289580;ZNF778
15D2762	chr16	29351827	30177807	Loss	825981	DOC2A;ASPHD1;TBX6;BOLA2-SMG1P6;NPIPB11;SLX1B-SULT1A4;LOC388242;PRRT2;CDIPT;SMG1P6;QPRT;SNX29P2;SMG1P2;YPEL3;SLX1A;PPP4C;SLX1B;MAPK3;SPN;LOC606724;BOLA2B;MVP;KCTD13;SULT1A4;ZG16;SULT1A3;ALDOA;INO80E;SEZ6L2;TAOK2;MIR3680-1;MIR3680-2;LOC613038;SLX1A-SULT1A3;MAZ;KIF22;LOC101928595;GDPD3;C16orf92;PAGR1;CDIPT-AS1;TMEM219;BOLA2;FAM57B;C16orf54;HIRIP3
19D1018	chr16	77893280	78581111	Gain	687832	VAT1L;CLEC3A;WWOX
19D0355	chr16	29591079	30177240	Gain	586162	MVP;ASPHD1;TBX6;PRRT2;CDIPT;QPRT;SMG1P2;YPEL3;PPP4C;MAPK3;SPN;DOC2A;KCTD13;ZG16;ALDOA;INO80E;SEZ6L2;TAOK2;MIR3680-1;MIR3680-2;MAZ;KIF22;LOC101928595;GDPD3;C16orf92;C16orf54;CDIPT-AS1;TMEM219;FAM57B;PAGR1;HIRIP3
15D1307	chr16	8992656	9413353	Gain	420698	C16orf72;USP7
16D1990	chr16	89805003	90155062	Gain	350060	MC1R;CENPBD1;DBNDD1;URAHP;DEF8;TUBB3;SPIRE2;SNORA119;GAS8;PRDM7;ZNF276;FANCA;TCF25;GAS8-AS1;AFG3L1P
19D1208	chr16	89836828	90155062	Gain	318235	MC1R;CENPBD1;DBNDD1;URAHP;DEF8;TUBB3;SPIRE2;SNORA119;GAS8;PRDM7;AFG3L1P;FANCA;TCF25;GAS8-AS1
16D1672	chr16	1052880	1349823	Gain	296944	CACNA1H;C1QTNF8;TPSB2;TPSG1;SSTR5;TPSD1;TPSAB1;SSTR5-AS1
F11	chr16	6324054	6618298	Loss	294245	RBFOX1
15D589	chr16	89805003	90076849	Gain	271847	MC1R;CENPBD1;DBNDD1;DEF8;TUBB3;SPIRE2;SNORA119;ZNF276;FANCA;TCF25;AFG3L1P
16D0853	chr16	88525819	88791551	Gain	265733	MIR5189;MIR4722;RNF166;IL17C;PIEZO1;ZFPM1;CTU2;CYBA;MVD;SNAI3;ZC3H18;SNAI3-AS1
18D091	chr16	8901183	9162214	Gain	261032	PMM2;USP7;CARHSP1
F10	chr16	87645010	87867802	Gain	222793	JPH3;KLHDC4;LOC102724467;SLC7A5
15D1529	chr16	1053515	1266903	Gain	213389	CACNA1H;C1QTNF8;SSTR5;SSTR5-AS1
16D1672	chr16	88970609	89169312	Gain	198704	ACSF3;CBFA2T3;LOC100129697
15D1529	chr16	1983070	2131075	Gain	148006	GFER;NPW;SLC9A3R2;NOXO1;MSRB1;SNORA10;NDUFB10;RPL3L;RPS2;TSC2;SNORA78;SNORA64;ZNF598;RNF151;SNHG9;SYNGR3;NTHL1;TBL3
15D2004	chr16	46637767	46772502	Gain	134736	ORC6;VPS35;SHCBP1;MYLK3
F4	chr16	78377245	78487387	Loss	110143	WWOX
19D0902	chr16	3535894	3631440	Loss	95547	CLUAP1;NLRC3;SLX4;C16orf90;NAA60
19D0970	chr16	89927634	90013430	Loss	85797	TCF25;TUBB3;MC1R;SPIRE2
19D0779	chr16	19982933	20057920	Loss	74988	GPR139
15D2316	chr16	5370508	5436488	Loss	65981
Y17	chr16	77896021	78579462	Gain	683442	VAT1L;CLEC3A;WWOX
Y125	chr16	77893280	78574556	Gain	681277	VAT1L;CLEC3A;WWOX
Y92	chr16	9935106	10380148	Gain	445043	GRIN2A
Y104	chr16	18950584	19082101	Gain	131518	COQ7;TMC7;LOC102723385
Y73	chr16	18950584	19080496	Gain	129913	COQ7;TMC7;LOC102723385
Y115	chr16	20474036	20533641	Gain	59606	ACSM2A
Y104	chr16	47568652	47621888	Loss	53237	PHKB
Y58	chr16	83968315	84016363	Loss	48049	OSGIN1;NECAB2
Y80	chr16	47190596	47211232	Loss	20637	ITFG1-AS1;ITFG1
15D778	chr17	75341404	81041938	Gain	5700535	DNAH17;TIMP2;TSPAN10;B3GNTL1;C1QTNF1-AS1;MIR6787;TNRC6C;PYCR1;UTS2R;MIR657;ACTG1;GPS1;ANAPC11;CSNK1D;LOC100130370;SLC26A11;MIR4740;ENPP7;P4HB;ARHGDIA;LOC105371925;LOC101929552;CENPX;RFNG;RAB40B;TMEM105;NARF;SOCS3;MCRIP1;SECTM1;NPB;CD7;LOC101928674;LRRC45;LOC101928855;RNF213;TBCD;FOXK2;METRNL;GCGR;PPP1R27;SEPT9;NPTX1;PGS1;MIR3186;DUS1L;SNORD134;MIR6786;MIR3065;NDUFAF8;MIR338;FN3K;SLC25A10;MRPL12;S…
19D0736	chr17	148087	1121657	Gain	973571	MRM3;FAM57A;RPH3AL;RFLNB;C17orf97;GEMIN4;TIMM22;MIR3183;DBIL5P;ABR;GLOD4;VPS53;NXN;LOC101927727;LOC100506388;LOC105371430
16D0794	chr17	58968819	59022860	Loss	54042	BCAS3
F13	chr17	75441757	75494659	Loss	52903
Y102	chr17	2832773	3207419	Gain	374647	LOC101927911;OR1D5;OR1D4;OR1E3;OR3A2;OR1D2;OR1A2;OR1A1;RAP1GAP2;OR1G1;OR3A1
Y91	chr17	70900608	71044346	Loss	143739	SLC39A11
Y59	chr17	73581976	73677546	Gain	95571	RECQL5;MYO15B;SAP30BP;SMIM6;SMIM5
Y36	chr17	4323336	4381748	Gain	58413	SPNS3
Y14	chr17	31099329	31152344	Loss	53016	MYO1D
19D0185	chr18	60634648	78014123	Loss	17379476	NFATC1;LINC01909;SALL3;TMX3;CDH19;ZNF236;KCNG2;FBXO15;LINC01924;LINC01927;CD226;LOC101927989;LINC01922;C18orf65;TXNL4A;MIR5011;PARD6G-AS1;LINC01893;C18orf63;LOC643542;SMIM21;PHLPP1;CCDC102B;MIR548AV;RTTN;LINC01538;CBLN2;CNDP1;HSBP1L1;LINC01903;RBFADN;DOK6;CNDP2;PARD6G;ADNP2;LINC01879;ZNF516;CDH7;LINC00305;DSEL;LIVAR;TSHZ1;HMSD;PQLC1;SERPINB11;SERPINB10;SERPINB13;SERPINB12;LINC01910;RBFA;LOC100505…
15D1940	chr18	55608288	72421616	Loss	16813329	LINC01909;PMAIP1;VPS4B;KIAA1468;CDH19;CNDP2;FBXO15;LINC01924;CD226;OACYLP;LINC01922;MIR5011;LOC101927322;MC4R;LOC643542;SERPINB2;CDH7;ZNF532;MIR548AV;RTTN;LINC01538;CBLN2;CNDP1;SERPINB11;DOK6;C18orf63;RNF152;ZCCHC2;RAX;MIR122;DSEL;LIVAR;ALPK2;HMSD;GRP;CCBE1;CDH20;SERPINB10;SERPINB13;SERPINB12;LINC01910;KDSR;PIGN;LOC100505817;LINC01899;SERPINB8;LINC01541;LOC105372179;LMAN1;TNFRSF11A;CPLX4;LINC0154…
15D3094	chr18	136227	13785168	Loss	13648942	PPP4R1;AFG3L2;GACAT2;APCDD1;TXNDC2;C18orf61;ENOSF1;RALBP1;SLC35G4;NAPG;DLGAP1;ARHGAP28;FAM210A;MIR7153;CEP192;IMPA2;THOC1;LINC01895;PRELID3A;EMILIN2;LINC01255;LINC01254;C18orf15;CEP76;L3MBTL4-AS1;COLEC12;L3MBTL4;MIR5190;LOC101927168;MIR3976;MIR6718;SEH1L;LINC01925;LOC101927188;LINC01882;LINC01887;MIR6788;TWSG1;CETN1;AKAIN1;LINC00526;PSMG2;DLGAP1-AS1;DLGAP1-AS2;DLGAP1-AS3;DLGAP1-AS4;DLGAP1-AS5;TUB…
15D3094	chr18	67217814	74765412	Gain	7547599	LINC01909;ZNF236;FBXO15;LINC01927;CD226;LOC101927989;LINC01922;C18orf65;C18orf63;MIR548AV;CBLN2;DOK6;LINC01879;ZNF516;LIVAR;TSHZ1;LINC01910;LOC100505817;FAM69C;LINC01898;LINC01541;LOC400655;GTSCR1;LINC00908;LINC00909;LINC01893;SMIM21;RTTN;CNDP1;CNDP2;LINC01899;SOCS6;LINC00683;CYB5A;ZADH2;LOC100505797;LOC100131655;LOC339298;ZNF407;NETO1;MBP;TIMM21
17D138	chr18	70560682	78014123	Loss	7453442	NFATC1;PARD6G-AS1;ZNF236;KCNG2;FBXO15;LINC01927;LOC101927989;LINC01922;C18orf65;TXNL4A;C18orf63;LOC100131655;HSBP1L1;RBFADN;PQLC1;LINC01879;ZNF516;RBFA;TSHZ1;LOC100505817;FAM69C;LINC01898;LOC339298;SALL3;LINC00908;LINC00909;LINC01893;SMIM21;CNDP1;CNDP2;LINC00683;CYB5A;ZADH2;CTDP1;PARD6G;GALR1;LOC400655;ADNP2;LOC284241;ZNF407;LINC01029;MBP;TIMM21;ATP9B
15D3668	chr18	136227	6122727	Loss	5986501	MYOM1;SMCHD1;LOC104968399;LINC01904;LINC01925;TMEM200C;ADCYAP1;LINC00667;NDC80;YES1;LOC727896;DLGAP1;LPIN2;TYMSOS;ZBTB14;CETN1;AKAIN1;LINC00526;GAPLINC;ENOSF1;DLGAP1-AS1;DLGAP1-AS2;DLGAP1-AS3;DLGAP1-AS4;DLGAP1-AS5;EPB41L3;MIR3976HG;USP14;THOC1;LINC01895;MYL12B;EMILIN2;MYL12A;MIR3976;METTL4;LINC00470;TYMS;CLUL1;COLEC12;L3MBTL4;CBX3P2;MIR6718;TGIF1
15D1940	chr18	72435780	78014123	Loss	5578344	NFATC1;PARD6G-AS1;ZNF236;KCNG2;CTDP1;LINC01927;ATP9B;C18orf65;TXNL4A;LOC101927989;LOC100131655;HSBP1L1;RBFADN;LINC01879;LINC00683;RBFA;TSHZ1;LINC01898;LOC339298;SALL3;LINC00908;LINC01893;SMIM21;PQLC1;ZNF516;ZADH2;PARD6G;GALR1;ADNP2;LOC284241;ZNF407;LINC01029;MBP
15D3094	chr18	62578565	67206541	Gain	4627977	DSEL;LOC105372179;CCDC102B;CDH19;LINC01903;DOK6;TMX3;MIR5011;CDH7;LOC643542
15D3094	chr18	74798138	78014123	Gain	3215986	NFATC1;LOC284241;PARD6G;KCNG2;RBFA;CTDP1;HSBP1L1;GALR1;RBFADN;ADNP2;ATP9B;SALL3;TXNL4A;PARD6G-AS1;LINC01029;MBP;PQLC1
19D0652	chr18	51976000	55017892	Loss	3041893	WDR7;TCF4;RAB27B;DYNAP;TXNL1;TCF4-AS1;BOD1L2;CCDC68;LINC01905;MIR4529;LINC-ROR;LINC01539;LINC01415;LINC01416;LINC01929
15D3094	chr18	58597873	60896312	Gain	2298440	KIAA1468;CDH20;PIGN;TNFRSF11A;LINC01544;RNF152;ZCCHC2;PHLPP1;BCL2
15D3094	chr18	60924613	62500380	Gain	1575768	KDSR;HMSD;LINC01924;SERPINB11;SERPINB10;SERPINB13;SERPINB12;SERPINB8;VPS4B;LINC01538;LINC00305;SERPINB3;SERPINB2;SERPINB5;SERPINB4;SERPINB7;BCL2
17D138	chr18	68062834	68312802	Gain	249969	GTSCR1
19D0883	chr18	62385255	62631318	Gain	246064
16D0794	chr18	68205748	68377939	Loss	172192	GTSCR1
18D252	chr18	37311096	37433825	Gain	122730	MIR924HG
F28	chr18	47867773	47969299	Gain	101527	SKA1
15HD548	chr18	73358381	73431884	Loss	73504	LINC01898
Y46	chr18	19281927	19404299	Loss	122373	ABHD3;MIB1
17D823	chr19	1246609	8573189	Gain	7326581	ZNF557;PLK5;MIR4999;PCSK4;REXO1;MIR7108;IZUMO4;ZNF358;MARCH2;PLIN4;PLIN5;MBD3L5;ZNF77;MCEMP1;CERS4;LINGO3;KDM4B;CCDC94;GADD45B;RETN;MRPL54;MKNK2;MIR3940;NDUFA11;SNAPC2;TLE2;GPR108;ADGRE4P;DPP9-AS1;HMG20B;PNPLA6;SCAMP4;MIR4746;MIR4747;MIR6885;LOC100996351;SAFB;CRB3;CSNK1G2;ARRDC5;CSNK1G2-AS1;PEX11G;GTF2F1;GIPC3;SMIM24;RAX2;MIR1268A;LYPLA2P2;FCER2;TUBB4A;FZR1;MIR6791;MIR6790;RFX2;MIR6792;ATP8B3;GNG…
19D0902	chr19	10757919	13017952	Loss	2260034	MAN2B1;ELOF1;TSPAN16;SNORD135;ZNF709;C19orf43;ZNF878;GNG14;SNORD41;ZNF700;SYCE2;ILF3;ZNF788;ZNF44;MIR4748;MIR6886;CCDC151;QTRT1;CNN1;CCDC159;LOC105372273;ZNF440;ZNF441;ZNF442;ZNF443;MIR6794;ZNF833P;ZNF844;MIR6793;ZNF564;ZNF563;SPC24;MIR5684;ELAVL3;DOCK6;CARM1;ECSIT;DNM2;LOC101928464;MIR638;ZNF763;DHPS;PLPPR2;ZNF823;ZNF20;EPOR;YIPF2;RNASEH2A;BEST2;ANGPTL8;WDR83OS;ACP5;ASNA1;PRKCSH;LOC100289333;TNP…
15D1529	chr19	1386383	1626142	Gain	239760	DAZAP1;GAMT;TCF3;RPS15;ADAMTSL5;UQCR11;NDUFS7;PLK5;PCSK4;MBD3;C19orf25;APC2;MEX3D;REEP6
19D1048	chr19	54183195	54322012	Gain	138818	MIR519D;MIR519E;MIR519B;MIR519C;MIR526A1;NLRP12;MIR526A2;MIR371A;MIR520F;MIR372;MIR373;MIR516A2;MIR520H;MIR516B2;MIR516B1;MIR521-1;MIR519A1;MIR518C;MIR518B;MIR518E;MIR518D;MIR518F;MIR516A1;MIR1283-1;MIR1283-2;MIR518A1;MIR518A2;MIR519A2;MIR522;MIR517A;MIR517B;MIR517C;MIR371B;MIR526B;MIR520G;MIR515-1;MIR515-2;MIR527;MIR520B;MIR520C;MIR523;MIR520A;MIR525;MIR524;MIR520D;MIR521-2
16D0997	chr19	42044960	42177450	Loss	132491	CEACAM21;CEACAM7;CEACAM4
15D2603	chr19	52829652	52924163	Loss	94512	ZNF610;ZNF528;ZNF880;ZNF528-AS1
15D1173	chr19	2705763	2785203	Loss	79441	SLC39A3;DIRAS1;SGTA
15D3844	chr19	56613625	56681878	Loss	68254	ZNF444;ZNF787
Y57	chr19	52868543	52917351	Loss	48809	ZNF610;ZNF528;ZNF880;ZNF528-AS1
Y81	chr19	52899556	52929255	Loss	29700	ZNF528-AS1;ZNF528
Y8	chr19	51548900	51576098	Loss	27199	KLK13
19D0185	chr20	1598093	9905776	Gain	8307684	TGM3;TGM6;PLCB1-IT1;AP5S1;LOC727993;LOC388780;MIR1292;PRNT;PRNP;PROKR2;PRND;SPEF1;C20orf27;SIRPA;CASC20;CENPB;MIR103B2;ADRA1D;LINC01729;BMP2;PCNA-AS1;UBOX5-AS1;SNORD56;SNORD57;GFRA4;PAK5;MAVS;PCNA;PCED1A;RASSF2;LINC01433;SNORD119;SNORD110;PANK2;LINC01730;TMEM239;LZTS3;PLCB1;PLCB4;OXT;CDC25B;HSPA12B;LINC01428;MRPS26;AVP;C20orf141;STK35;DDRGK1;CRLS1;TMC2;SIRPG-AS1;MIR103A2;ADAM33;SNORD86;ZNF343;FAS…
19D0185	chr20	61569	1559954	Gain	1498386	NRSN2-AS1;NRSN2;SCRT2;TRIB3;C20orf96;SLC52A3;RAD21L1;SOX12;FAM110A;TBC1D20;NSFL1C;ZCCHC3;PSMF1;ANGPT4;SIRPD;DEFB129;FKBP1A;SDCBP2-AS1;LOC105372493;SNPH;CSNK2A1;C20orf202;RSPO4;TMEM74B;MIR6869;TCF15;SIRPB2;DEFB132;RBCK1;DEFB128;DEFB127;DEFB126;DEFB125;SRXN1;SDCBP2;FKBP1A-SDCBP2;SIRPB1
16D2392	chr20	61569	1039416	Loss	977848	NRSN2-AS1;NRSN2;SCRT2;TRIB3;C20orf96;SLC52A3;SOX12;FAM110A;TBC1D20;ZCCHC3;ANGPT4;DEFB129;CSNK2A1;RSPO4;TCF15;DEFB132;RBCK1;DEFB128;DEFB127;DEFB126;DEFB125;SRXN1
16D1738	chr20	14518364	14691409	Loss	173046	MACROD2;MACROD2-IT1
15D1529	chr20	62690224	62824070	Gain	133847	TCEA2;RGS19;MIR6813;LKAAEAR1;NPBWR2;OPRL1;MYT1
15D1529	chr20	59836529	59939760	Gain	103232	CDH4
F26	chr20	29932762	30002536	Loss	69775	DEFB121;DEFB118;DEFB119
17D529	chr20	45776819	45832426	Loss	55608	MIR3616;EYA2
16D0723	chr20	45776818	45831597	Loss	54780	MIR3616;EYA2
Y50	chr20	23644387	24224380	Gain	579994	GGTLC1;LINC01721;CST2;CST1;CST4;CST5
Y106	chr20	57983877	58157844	Gain	173968	PHACTR3
Y45	chr20	41371668	41448828	Loss	77161	PTPRT
16D0758	chr21	38229212	48097372	Loss	9868161	LOC642852;FAM3B;TRAPPC10;ETS2;KRTAP10-12;BRWD1-IT2;TSPEAR;DYRK1A;SUMO3;PCBP3;C2CD2;WDR4;WRB;MCM3AP-AS1;PRMT2;LRRC3;UMODL1-AS1;SNORA91;C21orf33;MIR5692B;PTTG1IP;KRTAP10-9;ZNF295-AS1;KRTAP10-8;KRTAP10-7;KRTAP10-6;KRTAP10-5;KRTAP10-4;KRTAP10-3;KRTAP10-2;DSCAM-IT1;ZBTB21;SLC19A1;RRP1;PDXK;HMGN1;LOC102724428;MX2;ITGB2-AS1;MX1;LOC105372833;LINC00334;KRTAP10-1;MIR6814;MIR6815;ICOSLG;C21orf2;PLAC4;U2AF1;…
16D0758	chr21	35042041	38220445	Loss	3178405	KCNE2;MORC3;KCNE1;CLDN14;RCAN1;SLC5A3;ATP5O;LINC00160;CHAF1B;LINC00649;SIM2;PPP1R2P2;ITSN1;CBR1;CBR3;LOC100133286;SMIM11B;MIR802;CLIC6;C21orf140;CBR3-AS1;MRPS6;SMIM11A;RUNX1-IT1;LOC100506403;LINC01426;KCNE1B;SETD4;LOC101928269;HLCS;DOPEY2;LOC101928126;RUNX1;LINC00310;LINC01436
16D2392	chr21	45239078	48097372	Gain	2858295	LOC642852;SNORD159;MCM3AP;YBEY;DIP2A;SUMO3;ITGB2-AS1;LINC00163;PCNT;MIR6815;PRMT2;ICOSLG;POFUT2;DIP2A-IT1;COL6A2;C21orf2;SLC19A1;LINC01678;SPATC1L;C21orf33;TSPEAR-AS2;TSPEAR;TSPEAR-AS1;TRAPPC10;SSR4P1;LOC100129027;S100B;COL18A1-AS1;TRPM2;UBE2G2;PTTG1IP;ITGB2;LOC105372833;MCM3AP-AS1;COL18A1;FAM207A;COL18A1-AS2;KRTAP10-12;DNMT3L;LRRC3;LINC01424;LOC101928796;LINC01547;KRTAP10-11;PWP2;KRTAP10-10;C21o…
15D2428	chr21	20187191	21212662	Gain	1025472
17D432	chr21	29722392	30111035	Loss	388644	LINC00161
Y103	chr21	44264522	44417674	Gain	153153	NDUFV3;ERVH48-1;WDR4;PKNOX1;MIR5692B
16D2195	chr22	45496549	51095555	Gain	5599007	LMF2;TBC1D22A;MIRLET7B;CHKB-CPT1B;PRR34-AS1;CRELD2;MIRLET7BHG;LINC00898;LINC00899;RIBC2;BRD1;LOC105373064;SBF1;KLHDC7B;MIR3619;SMC1B;GTSE1-AS1;MAPK12;HDAC10;LOC284930;FBLN1;DENND6B;MIR3201;CHKB;PLXNB2;TBC1D22A-AS1;MIR4535;UPK3A;TRABD;PKDREJ;NUP50-AS1;MAPK11;CDPF1;MIR4762;SYCE3;IL17REL;SELENOO;GRAMD4;ODF3B;CPT1B;ADM2;C22orf34;TYMP;MIR1249;TRMU;PIM3;FAM118A;MIR4763;TTLL8;CELSR1;LOC339685;FAM19A5;PP…
15D881	chr22	16888900	19781868	Gain	2892969	HDHD5;GP1BB;TUBA8;MIR3198-1;LINC00895;DGCR5;GAB4;CCT8L2;GNB1L;MRPL40;SLC25A18;SEPT5;LOC102725072;HSFY1P1;USP18;SLC25A1;DGCR9;DGCR11;PEX26;BCL2L13;BID;DGCR2;LOC101929372;DGCR6;LINC01634;C22orf39;MICAL3;UFD1;HDHD5-AS1;LINC00528;DGCR14;CECR2;CECR3;TSSK2;GSC2;CECR6;CECR7;ADA2;CDC45;MIR648;CLTCL1;TPTEP1;LOC105379550;HIRA;XKR3;ANKRD62P1-PARP4P3;TBX1;GGT3P;ATP6V1E1;CLDN5;PRODH;DGCR10;LINC01311;IL17RA;LI…
15D881	chr22	19783505	21465659	Gain	1682155	TMEM191A;LINC00896;PI4KA;KLHL22;SLC7A4;FAM230A;CCDC188;MIR3618;MIR6816;TANGO2;SNORA77B;P2RX6P;ZNF74;P2RX6;DGCR8;BCRP2;TXNRD2;CRKL;POM121L4P;TMEM191B;RIMBP3;LINC01637;RTN4R;DGCR6L;MED15;RANBP1;PI4KAP1;ARVCF;MIR185;MIR4761;COMT;LOC284865;MIR649;AIFM3;MIR1306;SERPIND1;LRRC74B;THAP7-AS1;LOC101927859;SCARF2;GNB1L;MIR1286;ZDHHC8;THAP7;SNAP29;C22orf29;TUBA3FP;TRMT2A;LINC01660;LZTR1
15D3173	chr22	18916843	21800797	Loss	2883955	FAM230A;RIMBP3;TMEM191A;LINC00896;PI4KA;LINC00895;AIFM3;SLC7A4;SNORA77B;MIR185;POM121L8P;GNB1L;TBX1;MIR3618;TANGO2;MIR1306;SEPT5;THAP7;ZNF74;P2RX6;DGCR9;PRODH;BCRP2;CRKL;FAM230B;C22orf29;TMEM191B;MIR649;DGCR2;DGCR5;LINC01637;GP1BB;C22orf39;MRPL40;DGCR6L;MED15;UFD1;TXNRD2;CLDN5;RTN4R;HIC2;TSSK2;GSC2;RIMBP3B;ARVCF;LOC100996335;SLC25A1;MIR4761;COMT;LOC284865;P2RX6P;DGCR8;KLHL22;LOC102724728;CLTCL1;S…
19D0970	chr22	18916843	21798907	Loss	2882065	FAM230A;RIMBP3;TMEM191A;LINC00896;PI4KA;LINC00895;AIFM3;SLC7A4;SNORA77B;MIR185;POM121L8P;GNB1L;TBX1;MIR3618;TANGO2;MIR1306;SEPT5;THAP7;ZNF74;P2RX6;DGCR9;PRODH;BCRP2;CRKL;FAM230B;C22orf29;TMEM191B;MIR649;DGCR2;DGCR5;LINC01637;GP1BB;C22orf39;MRPL40;DGCR6L;MED15;UFD1;TXNRD2;CLDN5;RTN4R;HIC2;TSSK2;GSC2;RIMBP3B;ARVCF;LOC100996335;SLC25A1;MIR4761;COMT;LOC284865;P2RX6P;DGCR8;KLHL22;LOC102724728;CLTCL1;S…
16D2217	chr22	37825929	38953001	Loss	1127073	MFNG;ANKRD54;MIR659;MIR658;SH3BP1;LGALS2;PDXP;TMEM184B;MAFF;DDX17;MIR4534;EIF3L;SOX10;BAIAP2L2;PLA2G6;CSNK1E;DMC1;NOL12;H1F0;CDC42EP1;CARD10;GGA1;POLR2F;LOC101927051;LOC400927-CSNK1E;SNORA92;GCAT;LGALS1;SLC16A8;TRIOBP;KCNJ4;MICALL1;MIR6820;PICK1;GALR3;LOC400927;KDELR3;C22orf23
15D1529	chr22	18648867	19247834	Loss	598968	DGCR9;LOC105379550;TSSK2;DGCR11;GGT3P;DGCR2;DGCR5;DGCR6;PRODH;DGCR10;LOC102725072;LINC01311;SLC25A1;DGCR14;CLTCL1;LINC01662;LINC01663;USP18;LOC100996415;GSC2
15D1529	chr22	21255845	21800797	Loss	544953	THAP7-AS1;BCRP2;FAM230B;RIMBP3B;CRKL;THAP7;LOC100996335;SLC7A4;LOC102724728;POM121L8P;HIC2;LINC01637;TUBA3FP;MIR649;RIMBP3C;P2RX6P;AIFM3;LRRC74B;LZTR1;P2RX6
15D1529	chr22	19252119	19758928	Loss	506810	HIRA;LINC00895;TBX1;GP1BB;CDC45;C22orf39;MRPL40;UFD1;CLTCL1;SEPT5;CLDN5;SEPT5-GP1BB
15D1529	chr22	20782219	21252624	Loss	470406	KLHL22;SCARF2;PI4KA;POM121L4P;TMEM191A;SNAP29;MED15;SERPIND1
15D1529	chr22	19790229	19949383	Loss	159155	GNB1L;TXNRD2;COMT;C22orf29
15D1087	chr22	47317622	47432757	Loss	115136	TBC1D22A
15D2761	chr22	28737228	28831919	Loss	94692	TTC28
A15	chr22	47321120	47414758	Loss	93639	TBC1D22A
15D2761	chr22	41132074	41192870	Loss	60797	SLC25A17
15D2761	chr22	31295711	31354031	Loss	58321	MORC2;MORC2-AS1;LOC107985544;OSBP2
18D252	chr22	48242338	48300260	Loss	57923	LOC284930
15D2761	chr22	37038442	37090343	Loss	51902	CACNG2
Y11	chr22	18810110	20330744	Loss	1520635	LINC00896;LINC00895;SNORA77B;MIR185;GNB1L;TBX1;MIR3618;TANGO2;MIR1306;SEPT5;LOC102725072;GP1BB;DGCR9;PRODH;C22orf29;DGCR2;DGCR5;DGCR6;C22orf39;LINC01311;DGCR6L;UFD1;TXNRD2;CLDN5;RTN4R;TSSK2;GSC2;ARVCF;SLC25A1;MIR4761;COMT;LOC284865;DGCR8;CLTCL1;MIR6816;LOC101927859;HIRA;CCDC188;MIR1286;RANBP1;DGCR11;DGCR10;MRPL40;DGCR14;ZDHHC8;CDC45;LINC01663;TRMT2A;SEPT5-GP1BB
Y85	chr22	21053670	21465835	Gain	412166	THAP7-AS1;BCRP2;PI4KA;CRKL;THAP7;SLC7A4;TMEM191A;SNAP29;LINC01637;TUBA3FP;MIR649;P2RX6P;AIFM3;LRRC74B;LZTR1;SERPIND1;P2RX6
16D0761	chrX	106640897	117897423	Gain	11256527	MIR6087;NCBP2L;MIR1277;KCNE5;MIR4329;PLS3-AS1;LINC00890;VSIG1;RBMXL3;KLHL13;TDGF1P3;TRPC5;MIR652;LOC100126447;MID2;SNORD96B;LOC101928358;WDR44;TEX13B;PRPS1;LOC101928335;MIR1298;MIR4454;LHFPL1;ATG4A;CAPN6;DCX;SNORA35;DANT2;SLC6A14;PLS3;RTL9;MIR1264;HTR2C;GUCY2F;FRMPD3-AS1;SNORA35B;TSC22D3;CHRDL1;RTL4;LUZP4;COL4A6;COL4A5;MIR764;DOCK11;TMEM164;FRMPD3;XACT;ALG13;CT83;MIR1912;IL13RA2;IL13RA1;MIR1911;A…
16D0761	chrX	128897684	134739018	Gain	5841335	FAM122B;ENOX2;LOC100506790;SMIM10;INTS6L;CT55;ZNF75D;IGSF1;OR13H1;FIRRE;MOSPD1;MIR92A2;RTL8C;RTL8B;RTL8A;USP26;BCORL1;SLC25A14;MIR450B;ELF4;PLAC1;MIR503HG;MIR450A1;LINC00629;LINC01201;HPRT1;CCDC160;SMIM10L2B-AS1;STK26;RBMX2;FAM45BP;LINC02243;MBNL3;MIR18B;RAP2C;LOC105373338;GPR119;MIR503;UTP14A;GPC3;GPC4;MIR424;FRMD7;SASH3;MIR20B;MIR363;LINC00633;DDX26B-AS1;RAB33A;RAP2C-AS1;ZDHHC9;HS6ST2-AS1;ZNF28…
16D0761	chrX	123711745	128665916	Gain	4954172	DCAF12L2;DCAF12L1;TEX13C;ACTRT1;TENM1;LOC101928495;SMARCA1;PRR32
16D0761	chrX	134974461	138964959	Gain	3990499	LINC00892;CD40LG;MCF2;MMGT1;SNORD61;SRD5A1P1;CT45A10;SLC9A6;ARHGEF6;SAGE1;GPR101;FHL1;ZIC3;FGF13;BRS3;VGLL1;FGF13-AS1;LINC00889;MAP7D3;MIR934;HTATSF1;MIR504;F9;RBMX;ADGRG4;ATP11C
16D0761	chrX	120100286	122949375	Gain	2849090	CT47A6;CT47A5;CT47A4;CT47A3;CT47A2;CT47A1;GRIA3;GLUD2;CT47A9;CT47A8;MIR3672;CT47A12;CT47A11;CT47A10;THOC2
16D0761	chrX	117907835	119470589	Gain	1562755	ZCCHC12;RHOXF2;RHOXF1;AKAP14;SLC25A5-AS1;SNORA69;SEPT6;RNF113A;NKAPP1;RHOXF2B;CXorf56;LOC101928336;TMEM255A;ZBTB33;LONRF3;LINC01285;PGRMC1;NDUFA1;SLC25A5;MIR766;LINC01402;RHOXF1-AS1;RHOXF1P1;IL13RA1;SLC25A43;NKRF;UBE2A;RPL39;UPF3B;NKAP;SOWAHD;KIAA1210
15D437	chrX	6859853	7827439	Loss	967587	VCX;MIR4767;PUDP;STS
16D0817	chrX	3553292	4407592	Gain	854301	PRKX-AS1;LOC389906;PRKX;LOC101930105;LOC729162
16D0777	chrX	143887527	144691337	Gain	803811	SPANXN1
17D272	chrX	76963609	77762847	Gain	799239	COX7B;PGAM4;MAGT1;TAF9B;ATRX;CYSLTR1;ATP7A;PGK1
15D820	chrX	4387399	5177861	Gain	790463	LOC101928201
15D3668	chrX	83642596	84372231	Gain	729636	UBE2DNL;SATL1;APOOL;HDX
16D0761	chrX	123065010	123709500	Gain	644491	STAG2;LOC101928402;TENM1;SH2D1A
15D2870	chrX	7836168	8438058	Gain	601891	VCX3B;MIR651;VCX2;PNPLA4
16D1205	chrX	95360216	95878395	Loss	518180	BRDTP1
15D2340	chrX	68081566	68547723	Gain	466158	PJA1;LINC00269
15D2529	chrX	153200065	153624215	Gain	424151	RENBP;EMD;HCFC1-AS1;NAA10;HCFC1;MIR3202-2;MIR3202-1;OPN1MW3;OPN1MW2;TMEM187;TKTL1;OPN1LW;OPN1MW;FLNA;MIR718;IRAK1;TEX28;MECP2
19D0055	chrX	151945968	152329158	Gain	383191	ZNF185;NSDHL;PNMA6A;CETN2;PNMA3;PNMA5
18D115	chrX	125069420	125446768	Gain	377349	DCAF12L2;LOC101928495
15D3767	chrX	153061728	153438781	Gain	377054	RENBP;HCFC1-AS1;HCFC1;NAA10;MIR3202-2;AVPR2;OPN1LW;LCA10;PDZD4;SSR4;L1CAM;ARHGAP4;TMEM187;MIR718;IRAK1;MECP2;MIR3202-1
16D0761	chrX	119470687	119822282	Gain	351596	ATP1B4;CUL4B;C1GALT1C1;LAMP2;MCTS1
16D0784	chrX	144069793	144353498	Gain	283706	SPANXN1
19D0589	chrX	100857548	101093355	Gain	235808	ARMCX6;ARMCX3;ARMCX2;NXF5
16D0761	chrX	128666240	128896996	Gain	230757	OCRL;APLN;XPNPEP2
15D1088	chrX	65516117	65702297	Gain	186181
16D0761	chrX	119827505	120009891	Gain	182387	CT47B1
19D0454	chrX	85398241	85555410	Gain	157170	DACH2
16D0794	chrX	99087197	99241588	Gain	154392	XRCC6P5
19D0970	chrX	3094306	3231061	Gain	136756	MXRA5;LINC01546
15D2870	chrX	7696184	7832236	Gain	136053	VCX
16D1975	chrX	19458874	19589836	Gain	130963	MAP3K15;SH3KBP1
16D1672	chrX	152721719	152846250	Gain	124532	HAUS7;ATP2B3;BGN
19D0589	chrX	101099944	101215361	Gain	115418	ZMAT1;NXF5
15D2870	chrX	27025914	27139024	Gain	113111
16D1672	chrX	152984207	153086544	Gain	102338	BCAP31;PLXNB3;IDH3G;PDZD4;SSR4;ABCD1;SRPK3
16D0761	chrX	122962524	123063510	Gain	100987	XIAP
19D1048	chrX	102874784	102964552	Loss	89769	TCEAL1;MORF4L2-AS1;MORF4L2;GLRA4
19D0642	chrX	96771598	96832861	Loss	61264	DIAPH2-AS1;DIAPH2
16D2146	chrX	5286649	5345919	Loss	59271
F14	chrX	116118826	116175012	Loss	56187
A13	chrX	25692378	25747427	Loss	55050
16D0794	chrX	25692378	25747427	Loss	55050
15D2881	chrX	25692378	25747427	Loss	55050
15D1344	chrX	26054950	26108702	Loss	53753
Y27	chrX	140341716	140788744	Loss	447029	SPANXA2-OT1;SPANXD;SPANXA1;SPANXA2;SPANXC;LOC645188
Y29	chrX	153120418	153528086	Gain	407669	RENBP;HCFC1-AS1;HCFC1;NAA10;MIR3202-2;AVPR2;OPN1LW;OPN1MW3;OPN1MW2;OPN1MW;LCA10;TMEM187;TKTL1;L1CAM;ARHGAP4;MIR718;IRAK1;MECP2;MIR3202-1;TEX28
Y57	chrX	69368049	69768574	Gain	400526	IGBP1;DGAT2L6;TEX11;DLG3-AS1;DLG3;PDZD11;GDPD2;ARR3;KIF4A;RAB41;AWAT1;P2RY4
Y36	chrX	77070310	77385748	Gain	315439	COX7B;PGAM4;MAGT1;TAF9B;ATP7A;PGK1
Y9	chrX	7903298	8145733	Gain	242436	MIR651;VCX2
Y22	chrX	54878005	55006414	Loss	128410	PFKFB1;SNORA11G;TRO
Y45	chrX	3568679	3695258	Gain	126580	PRKX-AS1;PRKX
Y48	chrX	140673745	140789242	Gain	115498	SPANXA2-OT1;SPANXD;SPANXA1;SPANXA2;SPANXC;LOC645188
Y119	chrX	21991994	22066987	Gain	74994	PHEX;SMS
Y117	chrX	148686062	148734633	Loss	48572	TMEM185A
Y83	chrX	100153748	100181602	Gain	27855	XKRX
15D1529	chrY	16924206	17233275	Gain	309070	NLGN4Y
15D220	chrY	19323111	19615883	Gain	292773	FAM41AY1;FAM41AY2
15D3272	chrY	17783157	18043180	Gain	260024
15D1529	chrY	19143797	19401554	Gain	257758
15D1529	chrY	17570794	17808493	Gain	237700
19D0002	chrY	9383472	9597536	Gain	214065	TTTY2;TTTY1;TTTY7B;RBMY3AP;TTTY8B;TTTY8;TTTY2B;TTTY1B;TTTY21;TTTY21B;TTTY7
15D1529	chrY	8678704	8865181	Gain	186478	TTTY11
15D1529	chrY	23582439	23751859	Gain	169421	RBMY1B;RBMY1A1;TTTY13;RBMY1E;RBMY1D
15D1529	chrY	6507935	6670068	Gain	162134
15D1529	chrY	21665051	21815832	Gain	150782	TXLNGY
15D1529	chrY	8419750	8568836	Gain	149087	LINC00279;TTTY18
15D1529	chrY	14866353	14996799	Gain	130447	USP9Y
15D1529	chrY	7219289	7342674	Gain	123386	PRKY
15D1529	chrY	16230513	16347609	Gain	117097
15D1529	chrY	7072815	7183671	Gain	110857	PRKY
15D1529	chrY	15869126	15977087	Gain	107962
15D1529	chrY	22918982	23025339	Gain	106358	RPS4Y2
Y115	chrY	23540683	23683731	Gain	143049	PRORY;RBMY1B;RBMY1E;RBMY1D;RBMY1A1;RBMY2EP
