# Supplementary material for: Chromosomal microarray analysis of 410 Han Chinese patients with autism spectrum disorder or unexplained intellectual disability and developmental delay
Source: NPJ Genom Med. 2022 Jan 12;7:1. doi: 10.1038/s41525-021-00271-z (PMC8755789; doi:10.1038/s41525-021-00271-z)
Supplement: Supplementary file 5 — Supplementary Data 3 [file 41525_2021_271_MOESM5_ESM.xlsx]

## Sheet: Sheet1
Sample ID	Sex	Age	Cytoband	Start	End	Size (kb)	CNV type	parent of origin	Genetic syndrome	Genes involved	ACMG classification
Y36	M	4y4m	2p12	78657154	79854651	1197	duplication	paternal		CTNNA2 + 6 genes	VUS
Y86	M	3y	2q14.1	116534510	116675350	141	duplication	paternal		DPP10	VUS
Y82	M	4y9m	2q14.3	124886996	125363529	477	duplication	maternal		CNTNAP5	VUS
F3	F	2y4m	2q36.3	230581849	230696659	115	duplication	maternal		TRIP12	VUS
Y113	M	5y6m	3p12.2	80780361	89198577	8418	deletion	de novo		GBE1	likely pathogenic
Y12	M	4y	3p26.1	7221090	7524552	303	deletion	de novo		GRM7	VUS
Y95	M	2y5m	3p26.1	5771502	6945484	1174	deletion	maternal		GRM7	VUS
Y105	M	4m5m	3q25.32	157923372	158212029	435	deletion	paternal		RSRC1	VUS
Y109	M	2y4m	4p16.3	354051	513414	159	deletion	paternal		PIGG	VUS
F14	M	3y	4q24	106588675	106750251	162	duplication	paternal		INTS12;GSTCD;ARHGEF38	VUS
Y26	F	3y10m	6q12	61886440	62585428	699	duplication	paternal		KHDRBS2	VUS
Y26	F	3y10m	6q26	162664169	162740440	76	deletion	paternal		PARK2	VUS
Y107	M	8y2m	6q23.3	135743454	135846733	103	duplication	paternal		AHI1	VUS
Y124	M	3y6m	6q26	162659048	162833215	174	deletion	paternal		PARK2	VUS
F73	M	1y3m	7p22.2	4289288	4408248	119	duplication	unknown		SDK1	VUS
Y90	M	4y	7q31.33	126069942	126126039	56	duplication	paternal		GRM8	VUS
Y20	M	4y	7q11.22	68254845	69084409	830	deletion	de novo	AUTS2 syndrome	AUTS2	pathogenic
Y27	F	3y6m	9q34.3	140290777	141091382	801	deletion	de novo	Kleefstra syndrome	EHMT1	pathogenic
F3	F	2y4m	10q21.3	68024502	68098567	74	deletion	maternal		CTNNA3	VUS
Y84	M	3y11m	11p12	40746589	40954326	208	duplication	paternal		LRRC4C	VUS
Y96	M	2y10m	15q13.1	28953496	30668584	1715	duplication	paternal		APBA2 + 5 genes	VUS
Y90	M	4y	15q13.3	32008985	32444196	435	duplication	paternal		CHRNA7 + OTUD7A	VUS
Y80	M	2y6m	15q24.1q24.2	72964144	75544822	2581	deletion	de novo	15q24 microdeletion syndrome	BBS4, NEO1+ 31 genes	pathogenic
F11	M	3y4m	16p13.3	6324054	6618298	294	deletion	paternal		RBFOX1	VUS
Y92	M	2y	16p13.2	9935106	10386817	452	duplication	paternal		GRIN2A	VUS
C87	F	4y1m	18p11.23p11.31	7063028	7580481	517	duplication	unknown		LRRC30;LAMA1;PTPRM	VUS
Y46	M	4y5m	18q11.2	19281927	19404299	122	deletion	maternal		MIB1	VUS
Y45	M	3y5m	20q12	41371668	41448828	77	deletion	maternal		PTPRT	VUS
Y85	M	3y10m	22q11.21	21053670	21465835	412	duplication	paternal		AIFM3	VUS
Y57	M	6y4m	Xq13.1	69368049	69768574	401	duplication	maternal		IGBP1 + 10 genes	VUS
Y119	M	4y	Xq22.11	21991994	22066987	75	duplication	maternal		SMS + PHEX	VUS
Y29	M	3y3m	Xq28	153120406	153528047	408	duplication	maternal	trisomy Xq28	MECP2 + 15 genes	pathogenic
Abbreviations: ASD: autism spectrum disorder; F:female; M: male
Abbreviations: M: male; F:female
