# Supplementary material for: Chromosomal microarray analysis of 410 Han Chinese patients with autism spectrum disorder or unexplained intellectual disability and developmental delay
Source: NPJ Genom Med. 2022 Jan 12;7:1. doi: 10.1038/s41525-021-00271-z (PMC8755789; doi:10.1038/s41525-021-00271-z)
Supplement: Supplementary file 6 — Supplementary Data 4 [file 41525_2021_271_MOESM6_ESM.xlsx]

## Sheet: Sheet1
Sample ID	sex	age	Cytoband	start (hg19)	end (hg19)	size	CNV type	parent of origin	genetic syndrome (new)	ACMG classification
15D1896	F	4m4d	1p36.33p36.23	849466	8757848	7908382	deletion	de novo	1p36 deletion syndrome	pathogenic
15D2687	M	2y2m	1p36.33p36.32	849466	5364634	4515168	deletion	de novo	1p36 deletion syndrome	pathogenic
16D0745	F	12m19d	1q21.1q21.2	145792051	147418368	1626317	duplication	maternal	1q21.1 microduplication syndrome	pathogenic
19D0673	M	4y	1q25.1q31.1	175622479	187914295	12291816	deletion	de novo		pathogenic
17D810	F	5m7d	2p16.1p12	60114443	76778258	16663815	deletion	unknown		pathogenic
15D3320	M	18d	2p21p13.2	44828692	73388418	28559726	duplication	de novo		pathogenic
16D1511	F	1y	2p25.3p25.2	12770	6556632	6543862	duplication	unknown		pathogenic
			14q11.2q21.2	22950490	46545039	23594549	duplication	unknown	14q11.2 microduplication syndrome	pathogenic
16D1408	F	9m11d	2q13	111382460	113115979	1733519	deletion	de novo		likely pathogenic
15D758	F	1y5m	2q37.3	238810532	242783384	3972852	deletion	de novo	2q37 microdeletion syndrome	pathogenic
15D2761	F	2y	2q37.3	239127791	242783384	3655593	deletion	de novo	2q37 microdeletion syndrome	pathogenic
15D2870	F	23m22d	3p14.1p11.1	67037901	88614744	21576843	duplication	de novo		pathogenic
19D1343	M	2y9m	4p16.2p16.1	5942300	6435725	493425	duplication	de novo		VUS
			4p16.3p16.2	68345	5936032	5867687	deletion	de novo	Wolf-Hirschhorn syndrome	pathogenic
19D1091	M	19m8d	4p16.3p16.1	68345	9520844	9452499	duplication	unknown	4p16.3 microduplication syndrome	pathogenic
			8p23.3p23.1	158048	6999114	6841066	deletion	unknown	8p23.1 microdeletion syndrome	pathogenic
19D1208	M	3m6d	4p16.3	68345	1263757	1195412	deletion	unknown	Wolf-Hirschhorn syndrome	pathogenic
			16q24.2q24.3	87484191	90155062	2670871	duplication	unknown		pathogenic
19D1026	F	3y2m	4q31.3q35.2	152370872	190957473	38586601	duplication	unknown	Distal trisomy 4q	pathogenic
			15q26.3	99294820	102429112	3134292	deletion	unknown	15q26 deletion syndrome	pathogenic
15D3272	M	2y4m	4q34.14q35.2	172060729	190957473	18896744	duplication	de novo	Partial trisomy 4q	pathogenic
			10q26.2q26.3	129787389	135427143	5639754	deletion	de novo	Distal monosomy 10q	pathogenic
15D3151	F	2y6m	5p15.33p15.1	113576	16689794	16576218	deletion	de novo	Monosomy 5p	pathogenic
19D0823	F	2y	5p15.31p15.1	9539167	17134432	7595265	deletion	de novo	Monosomy 5p	pathogenic
15D3668	M	2y1m	5q34q35.3	165471555	180719789	15248234	duplication	de novo	Trisomy 5qter	pathogenic
			18p11.32p11.31	136226	6122727	5986501	deletion	de novo		pathogenic
17D020	M	2y10m	5q35.2q35.3	175570677	177481250	1910573	deletion	de novo	Monosomy 5q35	pathogenic
16D2434	M	3d	6q23.3q24.2	137300349	144705528	7405179	deletion	unknown		pathogenic
18D177	F	16m3d	7p13q34	43447789	138566701	95118912	UPD	maternal	Silver-Russell syndrome	pathogenic
15D2557	F	1m18d	7q11.22q21.11	67384927	85373235	17988308	deletion	de novo		likely pathogenic
15D2584	M	16m22d	7q11.23	72718277	74143140	1424863	deletion	de novo	Williams-Beuren syndrome	pathogenic
15D894	F	3y9m	7q11.23	72718277	74142256	1423979	deletion	de novo	Williams-Beuren syndrome	pathogenic
15D3844	M	2y3m	7q11.23	72718277	74141494	1423217	deletion	de novo	Williams-Beuren syndrome	pathogenic
17D432	M	8m5d	7q11.23	72718277	74142190	1423913	deletion	de novo	Williams-Beuren syndrome	pathogenic
17D759	F	6y	7q11.23	72718277	74142190	1423913	deletion	de novo	Williams-Beuren syndrome	pathogenic
16D2191	M	1y10m	7q11.23	72718277	74142190	1423913	deletion	de novo	Williams-Beuren syndrome	pathogenic
			22q13.31q13.33	45496548	51144947	5648399	duplication	unknown		pathogenic
19D0262	M	12m28d	7q11.23	72702192	74142190	1439998	deletion	de novo	Williams-Beuren syndrome	pathogenic
			16p13.11	14900072	16328840	1428768	duplication	maternal	16p13.11 microduplication	VUS
19D0455	M	16m6d	7q11.23	72702149	74142190	1440041	deletion	de novo	Williams-Beuren syndrome	pathogenic
19D0573	M	19m20d	7q11.23	72718277	74142190	1423913	deletion	de novo	Williams-Beuren syndrome	pathogenic
19D0831	M	2m29d	7q11.23	72643631	74213517	1569886	deletion	de novo	Williams-Beuren syndrome	pathogenic
19D0855	M	19m1d	7q11.23	72643631	74213517	1569886	deletion	de novo	Williams-Beuren syndrome	pathogenic
16D2217	F	5m8d	8p23.3p23.1	158048	10063338	9905290	deletion	unknown	8p23.1 microdeletion syndrome	pathogenic
16D2299	M	15m18d	8p23.3p23.1	158048	10063338	9905290	deletion	de novo	8p23.1 microdeletion syndrome	pathogenic
19D0085	F	14m5d	8p23.3p22	158048	17457907	17299859	deletion	de novo	8p23.1 microdeletion syndrome	pathogenic
16D1314	F	17m	8q12.3q13.3	62529949	72539369	10009420	deletion	de novo	Branchio-oto-renal syndrome	pathogenic
15D589	M	5m16d	9p24.3p23	203861	10690633	10486772	deletion	de novo	Partial monosomy 9p	pathogenic
			16q22.1q24.3	70486585	90155062	19668477	duplication	de novo	Partial trisomy 16q	pathogenic
16D1672	F	6y1m	9p24.3p13.1	258491	38772005	38513514	duplication	de novo	Partial 9p trisomy	pathogenic
15D1344	F	2y	9p24.3p13.1	258491	38711831	38453340	duplication	de novo	Partial 9p trisomy	pathogenic
17D138	F	2m15d	9p24.3p21.1	203861	30199068	29995207	duplication	de novo	Partial 9p trisomy	pathogenic
			18q22.3q23	70560682	78014123	7453441	deletion	de novo	18q deletion syndrome	pathogenic
17D167	F	3m26d	9p24.3p24.2	203861	4199819	3995958	duplication (x4)	de novo	Partial trisomy 9p	likely pathogenic
			9p24.2q21.11	4199820	38787479	34587659	duplication (x3)	de novo	Partial trisomy 9p	pathogenic
16D1990	M	11m10d	9p24.3p21.13	203861	74799650	74595789	duplication	de novo	Partial trisomy 9p	pathogenic
15D919	F	18m7d	10p15.3p14	100026	11148809	11048783	deletion	de novo	Partial monosomy 10p	pathogenic
15D2711	M	1m20d	10p15.3p15.2	100026	3572522	3472496	deletion	de novo	10p15.3 deletion syndrome	pathogenic
			10q24.2q26.3	99489232	135427143	35937911	duplication	de novo	Distal trisomy 10q syndrome	pathogenic
15D2517	M	2y5m	13q21.1q32.2	59127741	98200572	39072831	deletion	de novo		pathogenic
19D0086	F	18d	14q11.2q32.33	20511672	107285437	86773765	UPD	maternal		pathogenic
17D854	F	17m22d	14q32.12p32.33	93395086	105011124	11616038	duplication	unknown		pathogenic
15D2443	F	2m27d	15q11.2q13.1	22770421	29031741	6261320	deletion	paternal	Prader-Willi Syndrome	pathogenic
15D1623	F	3y6m	15q11.2q21.1	22752398	48694211	25941813	UPD	paternal	Angelman Syndrome	pathogenic
17D036	F	20m1d	15q11.2q13.1	23288374	28527734	5239360	deletion	maternal	Angelman Syndrome	pathogenic
16D0938	M	9d	15q11.2q13.1	23286571	28545355	5258784	deletion	paternal	Prader-Willi Syndrome	pathogenic
15D1090	F	14m23d	15q11.2q26.3	22770421	102429049	79658628	UPD	maternal	Prader-Willi Syndrome	pathogenic
19D0779	M	2y4m	15q11.2q26.3	22752398	102429049	79676651	UPD	maternal	Prader-Willi Syndrome	pathogenic
15D3321	F	2y1m	15q11.2q13.3	22770421	32444261	9673840	duplication (x4)	de novo	15q11q13 duplication syndrome	pathogenic
19D1034	M	15m16d	15q11.2q13.2	22770421	31073668	8303247	duplication (x4)	unknown	15q11q13 duplication syndrome	pathogenic
			15q13.2q13.3	31073668	32011459	937791	duplication (x3)	unknown	15q11q13 duplication syndrome	pathogenic
17D166	F	2y9m	15q11.2q13.1	23615768	28545355	4929588	duplication (x3)	de novo	15q11q13 duplication syndrome	pathogenic
19D0940	F	4y11m	15q11.2q13.1	22770421	28823722	6053301	duplication	de novo	15q11q13 duplication syndrome	pathogenic
15D1087	F	18m23d	15q26.2q26.3	96898165	99904383	3006218	deletion	de novo		pathogenic
15D2762	M	3y10m	16p11.2	29351826	30177807	825981	duplication	de novo	Proximal trisomy 16p11.2	pathogenic
19D0355	M	7m3d	16p11.2	29591078	30177240	586162	duplication	unknown	Proximal trisomy 16p11.2	pathogenic
15D778	M	6m29d	17q25.3	75341403	81041938	5700535	duplication	de novo	Partial trisomy 17q	pathogenic
15D3094	M	4y2m	18p11.32p11.21	136226	13785168	13648942	deletion	de novo		pathogenic
			18q21.32q23	58597872	78014123	19416251	duplication	de novo		pathogenic
19D0652	M	2y2m	18q21.2q21.31	51975999	55017892	3041893	deletion	de novo	18q deletion syndrome	pathogenic
15D1940	M	1y2m	18q21.31q23	55608287	78014123	22405836	deletion (x1~2)	de novo	18q deletion syndrome	pathogenic
19D0185	F	1m22d	18q21.33q23	60634647	78014123	17379476	deletion	unknown	18q deletion syndrome	pathogenic
			20p13p12.3	61568	9905776	9844208	deletion	unknown	20p13p12.3 deletion	pathogenic
19D0902	M	3y3m	19p13.2	10757918	13017952	2260034	deletion	de novo		likely pathogenic
17D823	F	2y2m	19p13.3p13.2	1246608	8573189	7326581	duplication	de novo	19p13.3 duplication syndrome	pathogenic
16D0758	F	10m6d	21q22.11q22.3	35042040	48097372	13055332	deletion	de novo		pathogenic
16D2392	M	7y8m	20p13	61568	1039416	977848	deletion	de novo		pathogenic
			21q22.3	45239077	48097372	2858295	duplication	de novo		VUS
15D881	M	2m27d	22q11.1q11.21	16888899	19781868	2892969	duplication (x4)	de novo	22q11.2 duplication syndrome	pathogenic
			22q11.21	19783504	21465659	1682155	duplication (x3)	de novo	22q11.2 duplication syndrome	pathogenic
15D1529	M	23m15d	22q11.21	18916842	21465659	2548817	deletion	de novo	22q11.2 deletion syndrome	pathogenic
15D3173	M	8d	22q11.21	18916842	21800797	2883955	deletion	de novo	22q11.2 deletion syndrome	pathogenic
19D0970	F	6d	22q11.21	18916842	21798907	2882065	deletion	de novo	22q11.2 deletion syndrome	pathogenic
16D2195	F	12m28d	22q13.31q13.33	45496548	51144947	5648399	duplication	unknown		pathogenic
16D0761	F	1m28d	Xq22.3q27.1	106640896	138964959	32324063	duplication	unknown		pathogenic
15D2529	M	3y8m	Xq28	153200064	153624215	424151	duplication (x2)	maternal	trisomy Xq28	pathogenic
15D3767	M	18m5d	Xq28	153061727	153438781	377054	duplication (x2)	maternal	trisomy Xq28	pathogenic
Abbreviations: ID/DD: intellectual disability/developmental delay; M: male; F:female; UPD: uniparental disomy
