# Supplementary material for: Chromosomal microarray analysis of 410 Han Chinese patients with autism spectrum disorder or unexplained intellectual disability and developmental delay
Source: NPJ Genom Med. 2022 Jan 12;7:1. doi: 10.1038/s41525-021-00271-z (PMC8755789; doi:10.1038/s41525-021-00271-z)
Supplement: Supplementary file 7 — Supplementary Data 5 [file 41525_2021_271_MOESM7_ESM.xlsx]

## Sheet: Sheet1
Sample ID	Cytoband	Start	End	primer1 F1	primer1 R1	primer1 region	primer2 F2	primer2 R2	primer2 region
Y36	2p12	78657154	79854651	ACTAGGCCATATCTATCACTTGCA	TTGAGTGTCCGCCATAGTGAT	chr2:78,666,393-78,666,513
Y86	2q14.1	116534510	116675350	TAACCTACCTGCCTTGATCTGT	TGCTTGTGACACTTCGAATTCT	chr2:116,534,600-116,534,709
Y82	2q14.3	124886996	125363529	CAAATATATTGTCAGGGCCTGCA	TCATTCCTTCTCCTGTTCACTCA	chr2:124,887,721-124,887,857
F3	2q36.3	230581849	230696659	TTTGAGCTTTGGAAGAATGGCT	ATCCAATGCCAAATCTCTTCCC	chr2:230,617,420-230,617,520
Y113	3p12.2	80780361	89198577	CATTTCTGGACTGACTGCAATA	GCTTCTGTTCTTTCCTTTGAGA	chr3:81,983,326-81,983,430	TATATTAGGGTGAAGCTGGACT	CTCATGCCTACTAATGACCAC	chr3:88,161,903-88,162,023
Y12	3p26.1	7221090	7524552	AGCTAACAAGTTCTCTCCAGGT	AACAAGCAGCACATCCCTCT	chr3:7,341,236-7,341,335
Y95	3p26.1	5771502	6945484	CCTAAGGTTTCAATCACTGC	AGACCAATGTGAGAACAACAC	chr3:6,031,252-6,031,346
Y105	3q25.32	157923372	158212029	ATGGCATGAATTGTAGGTTC	ACATATCCCTAATTCCTCAGC	chr3:157,928,709-157,928,833	ACTTATCACATACAAGGGAGGT	TAGAGTCAATGGATACCAAGC	chr3:158,172,786-158,172,890
Y109	4p16.3	354051	513414	TGATACTGGGACTCCTTTGA	GGACGTTCACTCTATTTGGTAG	chr4:511,666-511,795
F14	4q24	106588675	106750251	GGATCCCTGATACTTTCCCTCA	ATCCTCTTCCTCATCTTGCAGTA	chr4:106,592,404-106,592,516
Y26	6q12	61886440	62585428	ATGCAGAGGGTAACAGAAGAGG	GGACAAATGATGGTGAACTCAA	chr6:62,397,026-62,397,146
Y26	6q26	162664169	162740440	ATGGGTGGTAGCATAGAGAGAA	AAGCTAATCGAGCCATTTGTAG	chr6:162,683,174-162,683,274
Y107	6q23.3	135743454	135846733	TCTGAGGAAATAACTGTGCTGC	TCACCATGTATCCTGAAACAGTTC	chr6:135,747,110-135,747,240
Y124	6q26	162659048	162833215	GAGTAAGAAGCCAGGTTGTGGT	CCAGGTGAGGAAAGAGCATATT	chr6:162,665,295-162,665,395
F73	7p22.2	4289288	4408248	GCGTGCATTGTTAACCAGAGTA	TCATCTTTCCCATGTACAAAGCTG	chr7:4,305,862-4,305,995
Y90	7q31.33	126069942	126126039	ACAACCCAGGGCTTCAATCT	TGTGATTGTGAGAACTCCCGT	chr7:126,078,738-126,078,839
Y20	7q11.22	68254845	69084409	GTCAACATACTCTCCAAGCTCT	AACCCTACTCCTTCTTCTTGAT	chr7:68,761,221-68,761,335
Y27	9q34.3	140290777	141091382	CTTTACGTCTCATGGTTCAAG	ATAGAGAGAAATGGTGGCTTC	chr9:140,299,995-140,300,100	CTGGCACTAACTGCTCTTCT	ACTTACCGCAATCTCTGTTACT	chr9:140,954,076-140,954,195
F3	10q21.3	68024502	68098567	GGTTTCACTCTGGCAAGACTATA	AGTAATAACCCAAAGCTGAGAGG	chr10:68,038,550-68,038,652
Y84	11p12	40746589	40954326	CCAACCTCACCAATCTTCTCT	TGGAATCCTTTCTCAGGTAGTG	chr11:40,746,589-40,954,326
Y96	15q13.1	28953496	30668584	CGTATTCATCATGTGGCGCT	TCTCATGAGGCTGCAGATCTAA	chr15:29,405,967-29,406,096
Y90	15q13.3	32008985	32444196	ACAACCCAGGGCTTCAATCT	TGTGATTGTGAGAACTCCCGT	chr7:126,078,738-126,078,839
Y80	15q24.1q24.2	72964144	75544822	TGGGAGGTATTGATTAGGCAAC	AGCACACATAGATGCAAACAGG	chr15:72,964,144-74,312,794	AGTCACATTAGCAGGGACCAGT	TCAAACCAAGGGCTAGAGGAT	chr15:74,314,636-75,544,822
F11	16p13.3	6324054	6618298	AATTCAGCAGATGGGTTGGAAG	CTGTGCCTGGCCTTGAATTAA	chr16:6,372,721-6,372,839
Y92	16p13.2	9935106	10386817	AGAAGTGAAGGTACCCAGACAA	CTATCAAGAGAAGTTCAGTGCACA	chr16:9,935,469-9,935,563	GACAATCAAGAAATGCTCAGTACC	TGAAGTCCCAGGTATGAATGAA	chr16:10,163,805-10,163,940
C87	18p11.23p11.31	7063028	7580481	CAATTTCTGGGTGACTGTGAGAA	GAATCTTCACTGCTGCTATCCC	chr18:7,081,603-7,081,696
Y46	18q11.2	19281927	19404299	AGCATAGGTCTAAATGGCTCTCT	GCCAAGCCAAAGTGTGTAGAT	chr18:19,401,197-19,401,286
Y45	20q12	41371668	41448828	CTTTGCTAGGCCCTACTCAACT	CATAGGAGTGGCTGGAATTGGA	chr20:41,406,408-41,406,533
Y85	22q11.21	21053670	21465835	CACTTGTGTGACTCTGTCTTTC	AGGAGAGGGTTCTCACTTTC	chr22:21,237,458-21,237,566	TCTGGGTTCTTGGTTTCTGGAG	AGGTACCTCTCTCACTTCCCAA	chr22:21,325,891-21,325,987
Y57	Xq13.1	69368049	69768574	GCACCGTAGAAGTTCTTGACAA	TCCATCTAAATCCCTTGAGCTGA	chrX:69,368,163-69,368,300
Y119	Xq22.11	21991994	22066987	GAGGAAAGCAGGAAACTGAAAG	AGGTGAAGGGTAAGAGACATGG	chrX:21,992,399-21,992,538
Y29	Xq28	153120406	153528047	ATGAATGAGAGATGGACAAGACC	TCTCCTCTCCACAGCATTACAG	chrX:153,505,500-153,505,618
