# Supplementary material for: Chromosomal microarray analysis of 410 Han Chinese patients with autism spectrum disorder or unexplained intellectual disability and developmental delay
Source: NPJ Genom Med. 2022 Jan 12;7:1. doi: 10.1038/s41525-021-00271-z (PMC8755789; doi:10.1038/s41525-021-00271-z)
Supplement: Supplementary file 8 — Supplementary Data 6 [file 41525_2021_271_MOESM8_ESM.xlsx]

## Sheet: Sheet1
Sample ID	Cytoband	start (hg19)	end (hg19)	primer1 F1	primer1 R1	primer1 region	primer2 F2	primer2 R2	primer2 region
15D1896	1p36.33p36.23	849466	8757848	AAGGACCAAACAGCTTCCAA	GAATGGGTGACAGGGATTGT	chr1:850,571-850,686	ATTGCCCAGGAGAATAGGTGAT	ATGAAGACCAGGGAGAGGAAAG	chr1:6,551,656-6,551,758
15D2687	1p36.33p36.32	849466	5364634	AAGGACCAAACAGCTTCCAA	GAATGGGTGACAGGGATTGT	chr1:850,571-850,686
16D0745	1q21.1q21.2	145792051	147418368	GTGCCATTTAGAGTCATGGTGTT	TCCATATCCAGAGAGGAATAACTACTG	chr1:146,843,227-146,843,357
19D0673	1q25.1q31.1	175622479	187914295	CTCAGAAATGCCTAAATCCTGTG	GACATTCAAAGGAGCCAGAAAC	chr1:178,616,252-178,616,373
17D810	2p16.1p12	60114443	76778258	GGCCCTTGTAAACTCAAAGA	CCCATTGAACACAGTGAGAA	chr2:63,115,411-63,115,500	TTAACAACCTGAGTGAGAGGA	TTAGGAAGTGAGTCATCAGACA	chr2:67,273,786-67,273,893
15D3320	2p21p13.2	44828692	73388418	CTTGTCAAAGTCTCATGGGCAG	CTGTATTCCCTCAGCACTCACT	chr2:44,832,828-44,832,943	TTAACAACCTGAGTGAGAGGA	TTAGGAAGTGAGTCATCAGACA	chr2:67,273,786-67,273,893
16D1511	2p25.3p25.2	12770	6556632	GCCAAGGATCAGAAGGTAA	GGAGGGAGTGTGTTCATTTC	chr2:17,096-17,213	AGAACTACAAGGGAAAGAAAGG	ACTGTTCCTCCTTATGACTGTG	chr2:1,690,900-1,690,994
	14q11.2q21.2	22950490	46545039	GACAGTAATCGTATGCCAGATT	GCAATAATCTCTGTGTTCCACT	chr14:22,953,696-22,953,826	TTACTCCCTATCCATTTGGTCT	CCAGAGGAGCTATTTGGTACTT	chr14:33,286,862-33,286,987
16D1408	2q13	111382460	113115979	GTGAACACCAGCAGACAAAGT	CTCCAAATATCCCACCTGCAAG	chr2:111,555,260-111,555,379
15D758	2q37.3	238810532	242783384	AATGAAGTTGACCAAGGAGGAA	GCATTGTGTCCTGAGTCTTCTG	chr2:239,783,633-239,783,744	AGCACTGAGGTTGGGTTTAGA	AAGCAGAGACTTGGGTTGGT	chr2:241,515,651-241,515,747
15D2761	2q37.3	239127791	242783384	AATGAAGTTGACCAAGGAGGAA	GCATTGTGTCCTGAGTCTTCTG	chr2:239,783,633-239,783,744	AGCACTGAGGTTGGGTTTAGA	AAGCAGAGACTTGGGTTGGT	chr2:241,515,651-241,515,747
15D2870	3p14.1p11.1	67037901	88614744	TATGTCTGTGATTGGTGCTGAT	CACTTCCAGTCCCATTTCATTG	chr3:67,040,716-67,040,853	GCTGTTTGACTATGTTGAAGG	GCCTGACCTTAGACTAGAAATG	chr3:77,923,828-77,923,921
19D1343	4p16.2p16.1	5942300	6435725	TGAGGCTGTTGTGTGGATTA	GAGGAGGTTGCACTGATGTT	chr4:6,179,340-6,179,476
	4p16.3p16.2	68345	5936032	AGGAAGCGACTATGATTGATTTGC	ATAAGTGAGTCAGAAGACAGGTGAAGAAG	chr4:1,785,981-1,786,071	TGAGGCTGTTGTGTGGATTA	GAGGAGGTTGCACTGATGTT	chr4:6,179,340-6,179,476
19D1091	4p16.3p16.1	68345	9520844	AGGAAGCGACTATGATTGATTTGC	ATAAGTGAGTCAGAAGACAGGTGAAGAAG	chr4:1,785,981-1,786,071	TGAGGCTGTTGTGTGGATTA	GAGGAGGTTGCACTGATGTT	chr4:6,179,340-6,179,476
	8p23.3p23.1	158048	6999114	TGAAGACAGGAACAAGAAGCAG	AGTATCCAGTGTGTTTCCAGCA	chr8:2,549,382-2,549,512
19D1208	4p16.3	68345	1263757	AGGAAGCGACTATGATTGATTTGC	ATAAGTGAGTCAGAAGACAGGTGAAGAAG	chr4:1,785,981-1,786,071
	16q24.2q24.3	87484191	90155062	TGACAGTGAGATGAAGCTGGT	GTGTCAAGAGGATCTGGCTCT	chr16:89,106,831-89,106,967
19D1026	4q31.3q35.2	152370872	190957473	AAGGCTCCTCAAACCTTGACTT	TCCATTCATCTCTGCCTTTGA	chr5:175,896,930-175,897,053	TTCCTGGGAGCAAACTAAGAGA	TCTCACTCAGTCCTCAATAAAGAGC	chr4:178,075,079-178,075,170
	15q26.3	99294820	102429112	CTCTGTTACGAGAACAACCAA	CAGCTAGTAAAGTCCCAGTTGTA	chr15:100,550,862-100,550,995
15D3272	4q34.14q35.2	172060729	190957473	AAGGCTCCTCAAACCTTGACTT	TCCATTCATCTCTGCCTTTGA	chr5:175,896,930-175,897,053	TTCCTGGGAGCAAACTAAGAGA	TCTCACTCAGTCCTCAATAAAGAGC	chr4:178,075,079-178,075,170
	10q26.2q26.3	129787389	135427143	TACCTTGTTGTCCCTTTCTGTG	CCCATGCTACTCACAAACATCT	chr10:131,386,763-131,386,894
15D3151	5p15.33p15.1	113576	16689794	TCTTGCACCCAGGAATAGACATA	GTTTGGCTAGCAATGACTTCCT	chr5:9,646,931-9,647,057
19D0823	5p15.31p15.1	9539167	17134432	TCTTGCACCCAGGAATAGACATA	GTTTGGCTAGCAATGACTTCCT	chr5:9,646,931-9,647,057
15D3668	5q34q35.3	165471555	180719789	AAGGCTCCTCAAACCTTGACTT	TCCATTCATCTCTGCCTTTGA	chr5:175,896,930-175,897,053	CCACCCTATTTGGTCTTGAGAAGT	GTGCTGTGCCCTGAGAAAGTATT	chr5:176,250,792-176,250,930
	18p11.32p11.31	136226	6122727	GTGTCCTCCATTCAGACAGGTT	ATGCAAGTGATTTCCAAGAAGG	chr18:3,984,909-3,985,041
17D020	5q35.2q35.3	175570677	177481250	AAGGCTCCTCAAACCTTGACTT	TCCATTCATCTCTGCCTTTGA	chr5:175,896,930-175,897,053	CCACCCTATTTGGTCTTGAGAAGT	GTGCTGTGCCCTGAGAAAGTATT	chr5:176,250,792-176,250,930
16D2434	6q23.3q24.2	137300349	144705528	GGAATACCTGTGTGTTGAAATG	CTCTAATAAGGCCAGTGGTGA	chr6:137,563,032-137,563,123	ATTCTGTCATCCCAAATGTC	GATGGGAACAGCTAAACATC	chr6:141,958,770-141,958,869
18D177	7p13q34	43447789	138566701	ACCTGTCCTGTGAGCCTATA	GGGCTAGTTCGTCCTTGAATA	chr7:72,727,899-72,728,009	GCTGTGAAGTTTGGATTTGGAC	GAGTGACATAAACTGAAAGCTGC	chr7:74,140,329-74,140,456
15D2557	7q11.22q21.11	67384927	85373235	ACCTGTCCTGTGAGCCTATA	GGGCTAGTTCGTCCTTGAATA	chr7:72,727,899-72,728,009	GCTGTGAAGTTTGGATTTGGAC	GAGTGACATAAACTGAAAGCTGC	chr7:74,140,329-74,140,456
15D2584	7q11.23	72718277	74143140	ACCTGTCCTGTGAGCCTATA	GGGCTAGTTCGTCCTTGAATA	chr7:72,727,899-72,728,009	GCTGTGAAGTTTGGATTTGGAC	GAGTGACATAAACTGAAAGCTGC	chr7:74,140,329-74,140,456
15D894	7q11.23	72718277	74142256	ACCTGTCCTGTGAGCCTATA	GGGCTAGTTCGTCCTTGAATA	chr7:72,727,899-72,728,009	GCTGTGAAGTTTGGATTTGGAC	GAGTGACATAAACTGAAAGCTGC	chr7:74,140,329-74,140,456
15D3844	7q11.23	72718277	74141494	ACCTGTCCTGTGAGCCTATA	GGGCTAGTTCGTCCTTGAATA	chr7:72,727,899-72,728,009	GCTGTGAAGTTTGGATTTGGAC	GAGTGACATAAACTGAAAGCTGC	chr7:74,140,329-74,140,456
17D432	7q11.23	72718277	74142190	ACCTGTCCTGTGAGCCTATA	GGGCTAGTTCGTCCTTGAATA	chr7:72,727,899-72,728,009	GCTGTGAAGTTTGGATTTGGAC	GAGTGACATAAACTGAAAGCTGC	chr7:74,140,329-74,140,456
17D759	7q11.23	72718277	74142190	ACCTGTCCTGTGAGCCTATA	GGGCTAGTTCGTCCTTGAATA	chr7:72,727,899-72,728,009	GCTGTGAAGTTTGGATTTGGAC	GAGTGACATAAACTGAAAGCTGC	chr7:74,140,329-74,140,456
16D2191	7q11.23	72718277	74142190	ACCTGTCCTGTGAGCCTATA	GGGCTAGTTCGTCCTTGAATA	chr7:72,727,899-72,728,009	GCTGTGAAGTTTGGATTTGGAC	GAGTGACATAAACTGAAAGCTGC	chr7:74,140,329-74,140,456
	22q13.31q13.33	45496548	51144947	AGAAACAACCTTTGTGGAAC	CGGAGGTAGAATGAATGACT	chr21:46,678,806-46,678,938
19D0262	7q11.23	72702192	74142190	ACCTGTCCTGTGAGCCTATA	GGGCTAGTTCGTCCTTGAATA	chr7:72,727,899-72,728,009	GCTGTGAAGTTTGGATTTGGAC	GAGTGACATAAACTGAAAGCTGC	chr7:74,140,329-74,140,456
	16p13.11	14900072	16328840	GGAAGAGCTGCCATGAATTTCTT	CCAGGTCAGAGCTTAGCAAGTA	chr16:16,126,772-16,126,905
19D0455	7q11.23	72702149	74142190	ACCTGTCCTGTGAGCCTATA	GGGCTAGTTCGTCCTTGAATA	chr7:72,727,899-72,728,009	GCTGTGAAGTTTGGATTTGGAC	GAGTGACATAAACTGAAAGCTGC	chr7:74,140,329-74,140,456
19D0573	7q11.23	72718277	74142190	ACCTGTCCTGTGAGCCTATA	GGGCTAGTTCGTCCTTGAATA	chr7:72,727,899-72,728,009	GCTGTGAAGTTTGGATTTGGAC	GAGTGACATAAACTGAAAGCTGC	chr7:74,140,329-74,140,456
19D0831	7q11.23	72643631	74213517	ACCTGTCCTGTGAGCCTATA	GGGCTAGTTCGTCCTTGAATA	chr7:72,727,899-72,728,009	GCTGTGAAGTTTGGATTTGGAC	GAGTGACATAAACTGAAAGCTGC	chr7:74,140,329-74,140,456
19D0855	7q11.23	72643631	74213517	ACCTGTCCTGTGAGCCTATA	GGGCTAGTTCGTCCTTGAATA	chr7:72,727,899-72,728,009	GCTGTGAAGTTTGGATTTGGAC	GAGTGACATAAACTGAAAGCTGC	chr7:74,140,329-74,140,456
16D2217	8p23.3p23.1	158048	10063338	TGAAGACAGGAACAAGAAGCAG	AGTATCCAGTGTGTTTCCAGCA	chr8:2,549,382-2,549,512
16D2299	8p23.3p23.1	158048	10063338	TGAAGACAGGAACAAGAAGCAG	AGTATCCAGTGTGTTTCCAGCA	chr8:2,549,382-2,549,512
19D0085	8p23.3p22	158048	17457907	TGAAGACAGGAACAAGAAGCAG	AGTATCCAGTGTGTTTCCAGCA	chr8:2,549,382-2,549,512
16D1314	8q12.3q13.3	62529949	72539369	CCACCTGGCCTTCTAAATTCT	GCTCAGAGGAAAGGATATTCCA	chr8:64,793,374-64,793,507
15D589	9p24.3p23	203861	10690633	GAATGACAACCAAAGGCCCAT	AAGCAGATGAGATGGTCCAGAA	chr9:206,931-207,045	TAACTATCCAGAATGCCACTGC	CAGGCTGATAAGTTGGGAAGA	chr9:8,407,531-8,407,646
	16q22.1q24.3	70486585	90155062	TTTCTCCAGAGGAAAGCGGAA	CCGGGATCCAGGTTAATAGGTT	chr16:83,957,010-83,957,148
16D1672	9p24.3p13.1	258491	38772005	TAACTATCCAGAATGCCACTGC	CAGGCTGATAAGTTGGGAAGA	chr9:8,407,531-8,407,646	GCTCAGCCTCCAACAACTTAATATC	TCCAAGAAACTGTTCAGGAGAGAA	chr9:15,843,932-15,844,069
15D1344	9p24.3p13.1	258491	38711831	TAACTATCCAGAATGCCACTGC	CAGGCTGATAAGTTGGGAAGA	chr9:8,407,531-8,407,646	GCTCAGCCTCCAACAACTTAATATC	TCCAAGAAACTGTTCAGGAGAGAA	chr9:15,843,932-15,844,069
17D138	9p24.3p21.1	203861	30199068	TAACTATCCAGAATGCCACTGC	CAGGCTGATAAGTTGGGAAGA	chr9:8,407,531-8,407,646	GCTCAGCCTCCAACAACTTAATATC	TCCAAGAAACTGTTCAGGAGAGAA	chr9:15,843,932-15,844,069
	18q22.3q23	70560682	78014123	CCATCCTAACCAGTTCACACAC	TATCATGGACCATTGGCCTGA	chr18:73,998,479-73,998,584
17D167	9p24.3p24.2	203861	4199819	GAATGACAACCAAAGGCCCAT	AAGCAGATGAGATGGTCCAGAA	chr9:206,931-207,045
	9p24.2q21.11	4199820	38787479	TAACTATCCAGAATGCCACTGC	CAGGCTGATAAGTTGGGAAGA	chr9:8,407,531-8,407,646	GCTCAGCCTCCAACAACTTAATATC	TCCAAGAAACTGTTCAGGAGAGAA	chr9:15,843,932-15,844,069
16D1990	9p24.3p21.13	203861	74799650	TAACTATCCAGAATGCCACTGC	CAGGCTGATAAGTTGGGAAGA	chr9:8,407,531-8,407,646	GCTCAGCCTCCAACAACTTAATATC	TCCAAGAAACTGTTCAGGAGAGAA	chr9:15,843,932-15,844,069
15D919	10p15.3p14	100026	11148809	TACCTTGTTGTCCCTTTCTGTG	CCCATGCTACTCACAAACATCT	chr10:131,386,763-131,386,894	CAATGCCCTTATTCTGTGTGCT	AAGCACATCATGACCAAGGTTC	chr10:136,233-136,354
15D2711	10p15.3p15.2	100026	3572522	TACCTTGTTGTCCCTTTCTGTG	CCCATGCTACTCACAAACATCT	chr10:131,386,763-131,386,894	CAATGCCCTTATTCTGTGTGCT	AAGCACATCATGACCAAGGTTC	chr10:136,233-136,354
	10q24.2q26.3	99489232	135427143	TACCTTGTTGTCCCTTTCTGTG	CCCATGCTACTCACAAACATCT	chr10:131,386,763-131,386,894
15D2517	13q21.1q32.2	59127741	98200572	ACCTGGTGATGTTCTAAGGACA	TCACACAAGGAGAAACAGATGATC	chr13:59,144,351-59,144,448
19D0086	14q11.2q32.33	20511672	107285437	GACAGTAATCGTATGCCAGATT	GCAATAATCTCTGTGTTCCACT	chr14:22,953,696-22,953,826
17D854	14q32.12p32.33	93395086	105011124	AACACAAGATCATTAGGAGGAG	ACCCAAGGCATAGAACTTAAC	chr14:98,331,748-98,331,874
15D2443	15q11.2q13.1	22770421	29031741	AATTACTTGGTTGTGCCTTTGC	AGGGCTGTGGTGTCATCATT	chr15:24,193,199-24,193,292	TGGATTCCGCCTCATAATAATC	TGTCAGTGCATTAGGAAAGGTCT	chr15:26,129,856-26,129,976
15D1623	15q11.2q21.1	22752398	48694211	AATTACTTGGTTGTGCCTTTGC	AGGGCTGTGGTGTCATCATT	chr15:24,193,199-24,193,292	TGGATTCCGCCTCATAATAATC	TGTCAGTGCATTAGGAAAGGTCT	chr15:26,129,856-26,129,976
17D036	15q11.2q13.1	23288374	28527734	AATTACTTGGTTGTGCCTTTGC	AGGGCTGTGGTGTCATCATT	chr15:24,193,199-24,193,292	TGGATTCCGCCTCATAATAATC	TGTCAGTGCATTAGGAAAGGTCT	chr15:26,129,856-26,129,976
16D0938	15q11.2q13.1	23286571	28545355	AATTACTTGGTTGTGCCTTTGC	AGGGCTGTGGTGTCATCATT	chr15:24,193,199-24,193,292
15D1090	15q11.2q26.3	22770421	102429049	AATTACTTGGTTGTGCCTTTGC	AGGGCTGTGGTGTCATCATT	chr15:24,193,199-24,193,292	CATGTTAGCACCAACTCTCACC	GACTTCAGTGAGCATCCCTAGT	chr15:96,898,840-96,898,947
19D0779	15q11.2q26.3	22752398	102429049	AATTACTTGGTTGTGCCTTTGC	AGGGCTGTGGTGTCATCATT	chr15:24,193,199-24,193,292	CATGTTAGCACCAACTCTCACC	GACTTCAGTGAGCATCCCTAGT	chr15:96,898,840-96,898,947
15D3321	15q11.2q13.3	22770421	32444261	AATTACTTGGTTGTGCCTTTGC	AGGGCTGTGGTGTCATCATT	chr15:24,193,199-24,193,292	TGGATTCCGCCTCATAATAATC	TGTCAGTGCATTAGGAAAGGTCT	chr15:26,129,856-26,129,976
19D1034	15q11.2q13.2	22770421	31073668	AATTACTTGGTTGTGCCTTTGC	AGGGCTGTGGTGTCATCATT	chr15:24,193,199-24,193,292	TGGATTCCGCCTCATAATAATC	TGTCAGTGCATTAGGAAAGGTCT	chr15:26,129,856-26,129,976
	15q13.2q13.3	31073668	32011459	TTAAATGAGGTCTGTCACCTG	GATTTCTGGCACTGTTGTCT	chr15:31,572,085-31,572,209
17D166	15q11.2q13.1	23615768	28545355	AATTACTTGGTTGTGCCTTTGC	AGGGCTGTGGTGTCATCATT	chr15:24,193,199-24,193,292	TGGATTCCGCCTCATAATAATC	TGTCAGTGCATTAGGAAAGGTCT	chr15:26,129,856-26,129,976
19D0940	15q11.2q13.1	22770421	28823722	AATTACTTGGTTGTGCCTTTGC	AGGGCTGTGGTGTCATCATT	chr15:24,193,199-24,193,292	TGGATTCCGCCTCATAATAATC	TGTCAGTGCATTAGGAAAGGTCT	chr15:26,129,856-26,129,976
15D1087	15q26.2q26.3	96898165	99904383	CATGTTAGCACCAACTCTCACC	GACTTCAGTGAGCATCCCTAGT	chr15:96,898,840-96,898,947
15D2762	16p11.2	29351826	30177807	TAAAGCAGAGGAAGAGACACCC	GACTATGCCTCCTCCTTGAACA	chr16:30,177,095-30,177,217
19D0355	16p11.2	29591078	30177240	TAAAGCAGAGGAAGAGACACCC	GACTATGCCTCCTCCTTGAACA	chr16:30,177,095-30,177,217
15D778	17q25.3	75341403	81041938	CCGAGTGCTTGGTTTAATGACT	GCATTGATAATATGTTTCGTGACCC	chr17:77,923,328-77,923,432
15D3094	18p11.32p11.21	136226	13785168	GTGTCCTCCATTCAGACAGGTT	ATGCAAGTGATTTCCAAGAAGG	chr18:3,984,909-3,985,041
	18q21.32q23	58597872	78014123	GGAGCCTGAGTTGTACAATACC	GACTTCCTCTGCTGCATTAAGT	chr18:67,686,188-67,686,304	CCATCCTAACCAGTTCACACAC	TATCATGGACCATTGGCCTGA	chr18:73,998,479-73,998,584
19D0652	18q21.2q21.31	51975999	55017892	CCCATTTCCGTGTAGATTTCTC	GAAAGCTGAGGGTGGCTACTTA	chr18:52,723,826-52,723,918
15D1940	18q21.31q23	55608287	78014123	GGAGCCTGAGTTGTACAATACC	GACTTCCTCTGCTGCATTAAGT	chr18:67,686,188-67,686,304	CCATCCTAACCAGTTCACACAC	TATCATGGACCATTGGCCTGA	chr18:73,998,479-73,998,584
19D0185	18q21.33q23	60634647	78014123	GGAGCCTGAGTTGTACAATACC	GACTTCCTCTGCTGCATTAAGT	chr18:67,686,188-67,686,304	CCATCCTAACCAGTTCACACAC	TATCATGGACCATTGGCCTGA	chr18:73,998,479-73,998,584
	20p13p12.3	61568	9905776	TTCTGGAGGGTATTTAGTGGT	CTAGAAATCGCTGGTAATCCT	chr20:407,877-407,990	CAGATAGAGAGAGCAGGTGTTT	TAACAGATCAACAGTTCACAGG	chr20:8,323,139-8,323,265
19D0902	19p13.2	10757918	13017952	CTGCCTCTGGAGAAACCTAAGA	CAGTTGGTGAGAGCTTGAACTG	chr19:11,608,653-11,608,788
17D823	19p13.3p13.2	1246608	8573189	TGAAGGGTGTGGTCAAACTG	TTAAGACAGGCAACAGAACAGC	chr19:3,101,170-3,101,307
16D0758	21q22.11q22.3	35042040	48097372	AAGTGCTGGCAACTCAGTAGGA	GGCTACCAGAAAGGAGAGATGG	chr21:40,319,444-40,319,544	AGAAACAACCTTTGTGGAAC	CGGAGGTAGAATGAATGACT	chr21:46,678,806-46,678,938
16D2392	20p13	61568	1039416	TTCTGGAGGGTATTTAGTGGT	CTAGAAATCGCTGGTAATCCT	chr20:407,877-407,990	CTTTCTACCCTACCACCTGAA	GCTGGACTATTGGATTTAGACA	chr20:6,922,017-6,922,115
	21q22.3	45239077	48097372	AGAAACAACCTTTGTGGAAC	CGGAGGTAGAATGAATGACT	chr21:46,678,806-46,678,938
15D881	22q11.1q11.21	16888899	19781868	AGCTACTGGAATCACTGTGTGG	AGGGATTGTGGAGGAATCATAG	chr22:19,717,208-19,717,302
	22q11.21	19783504	21465659	CACTTGTGTGACTCTGTCTTTC	AGGAGAGGGTTCTCACTTTC	chr22:21,237,458-21,237,566
15D1529	22q11.21	18916842	21465659	AGCTACTGGAATCACTGTGTGG	AGGGATTGTGGAGGAATCATAG	chr22:19,717,208-19,717,302	CACTTGTGTGACTCTGTCTTTC	AGGAGAGGGTTCTCACTTTC	chr22:21,237,458-21,237,566
15D3173	22q11.21	18916842	21800797	AGCTACTGGAATCACTGTGTGG	AGGGATTGTGGAGGAATCATAG	chr22:19,717,208-19,717,302	CACTTGTGTGACTCTGTCTTTC	AGGAGAGGGTTCTCACTTTC	chr22:21,237,458-21,237,566
19D0970	22q11.21	18916842	21798907	AGCTACTGGAATCACTGTGTGG	AGGGATTGTGGAGGAATCATAG	chr22:19,717,208-19,717,302	CACTTGTGTGACTCTGTCTTTC	AGGAGAGGGTTCTCACTTTC	chr22:21,237,458-21,237,566
16D2195	22q13.31q13.33	45496548	51144947	TTACTTGCCTTGAACTCTGG	TATGGCTCAGTGTTTCTTCAG	chr22:48,242,977-48,243,105
16D0761	Xq22.3q27.1	106640896	138964959	CTAGAGCCACTTCCATAAGAAC	CACAGATCACCTTTCCTCAT	chrX:106,676,363-106,676,457	CTGGTTTAAGTTCCACAAAGC	GTCATAGCAGGCTTCAGTCA	chrX:129,143,692-129,143,795
15D2529	Xq28	153200064	153624215	ATGAATGAGAGATGGACAAGACC	TCTCCTCTCCACAGCATTACAG	chrX:153,505,500-153,505,618
15D3767	Xq28	153061727	153438781	CAGCTAAGTTCCCATAAGTCCA	AGTGATTTCCTGAGTCTACAAGG	chrX:153,062,494-153,062,629
